# Supplementary material for: CKAP4 and PLOD2 as novel prognostic biomarkers in hepatocellular carcinoma: a proteomics-driven risk stratification model
Source: Front Cell Dev Biol. 2025 Jul 2;13:1577161. doi: 10.3389/fcell.2025.1577161 (PMC12264339; doi:10.3389/fcell.2025.1577161)
Supplement: Supplementary file 1 [file Table2.xlsx]

## Sheet: Dataset 2
Table S2 Association between CKAP4 and PLOD2 expression and clinicopathological features in the IHC validation cohort (n=48)
Characteristics	No.(%)	CKAP4 expression status		P*	PLOD2 expression status		P*
		Low (n=24) No.(%)	High (n=24) No.(%)		Low (n=24) No.(%)	High (n=24) No.(%)
Age (years)				1			0.562
≤55	26 (54.2)	13 (27.1)	13 (27.1)		12 (25.0)	14 (29.2)
＞55	22 (45.8)	11 (22.9)	11 (22.9)		12 (25.0)	10 (20.8)
Gender				1			1
male	43 (89.6)	21 (43.8)	22 (45.8)		21 (43.8)	22 (45.8)
female	5 (10.4)	3 (6.2)	2 (4.2)		3 (6.2)	2 (4.2)
AFP (ng/mL)				0.386			0.773
≤200	23 (47.9)	10 (20.8)	13 (27.1)		12 (25.0)	11 (22.9)
>200	25 (52.1)	14 (29.2)	11 (22.9)		12 (25.0)	13 (27.1)
Cirrhosis				0.564			0.564
no	24 (50.0)	13 (27.1)	11 (22.9)		13 (27.1)	11 (22.9)
yes	24 (50.0)	11 (22.9)	13 (27.1)		11 (22.9)	13 (27.1)
Tumor size (cm)				0.079			1
≤5	20 (41.7)	13 (27.1)	7 (14.6)		10 (20.8)	10 (20.8)
>5	28 (58.3)	11 (22.9)	17 (35.4)		14 (29.2)	14 (29.2)
Tumor number				1			1
single	41 (85.4)	21 (43.8)	20 (41.7)		20 (41.7)	21 (43.8)
multiple	7 (14.6)	3 (6.25)	4 (8.3)		4 (8.3)	3 (6.25)
AJCC stagea				0.149			0.149
I+II	23 (47.9)	14 (29.2)	9 (18.8)		14 (29.2)	9 (18.8)
IIIA+IIIB	25 (52.1)	10 (20.8)	15 (31.3)		10 (20.8)	15 (31.3)
BCLC stage				0.017			0.074
A+B	30 (62.5)	19 (39.6)	11 (22.9)		18 (37.5)	12 (25.0)
C	18 (37.5)	5 (10.4)	13 (27.1)		6 (12.5)	12 (25.0)
Edmondson-Steiner grade				1			0.074
I+II	30 (62.5)	15 (31.3)	15 (31.3)		12 (25.0)	18 (37.5)
III	18 (37.5)	9 (18.8)	9 (18.8)		12 (25.0)	6 (12.5)
a American Joint Committee on Cancer 8th edition staging for hepatocellular carcinoma.
* Chi-square (χ2) test.Pearson's chi squared test.Yates's correction for continuity.
