# Supplementary material for: CKAP4 and PLOD2 as novel prognostic biomarkers in hepatocellular carcinoma: a proteomics-driven risk stratification model
Source: Front Cell Dev Biol. 2025 Jul 2;13:1577161. doi: 10.3389/fcell.2025.1577161 (PMC12264339; doi:10.3389/fcell.2025.1577161)
Supplement: Supplementary file 2 [file Table3.xlsx]

## Sheet: DEPs
Table S3 Differentially expressed proteins in hepatocellular carcinoma
No.	Accession number	Gene symbol	Fold change	Log2(FC)	Adjusted P-value
1	P11712	CYP2C9	0.082998	-3.5908	2.5396e-18
2	Q9H2A2	ALDH8A1	0.087817	-3.5094	2.5396e-18
3	Q658P3	STEAP3	0.10774	-3.2144	2.5396e-18
4	Q16134	ETFDH	0.16841	-2.5699	3.0432e-17
5	Q9UN36	NDRG2	0.20048	-2.3185	3.0432e-17
6	P22033	MMUT	0.20756	-2.2684	3.0432e-17
7	P22897	MRC1	0.25634	-1.9639	3.0432e-17
8	Q9Y281	CFL2	0.40013	-1.3215	3.0432e-17
9	Q96IU4	ABHD14B	0.28602	-1.8058	6.3588e-17
10	P04066	FUCA1	0.31161	-1.6822	6.3588e-17
11	P60033	CD81	0.34611	-1.5307	6.3588e-17
12	P42765	ACAA2	0.15858	-2.6567	8.3128e-17
13	O95954	FTCD	0.093694	-3.4159	9.6224e-17
14	P30039	PBLD	0.12593	-2.9893	1.3492e-16
15	P35573	AGL	0.13808	-2.8564	1.3664e-16
16	Q96C11	FGGY	0.12326	-3.0203	1.5559e-16
17	Q86WU2	LDHD	0.12467	-3.0039	1.5559e-16
18	P46952	HAAO	0.12107	-3.0461	1.7341e-16
19	Q9UBQ7	GRHPR	0.15889	-2.6539	1.7341e-16
20	Q86YB7	ECHDC2	0.10663	-3.2293	2.8705e-16
21	P11586	MTHFD1	0.19117	-2.3871	3.5729e-16
22	Q00266	MAT1A	0.19657	-2.3469	3.6806e-16
23	P80404	ABAT	0.18371	-2.4445	3.8476e-16
24	Q9NZN3	EHD3	0.33111	-1.5946	4.026e-16
25	P07327	ADH1A	0.080137	-3.6414	8.1069e-16
26	Q02252	ALDH6A1	0.19556	-2.3543	1.0979e-15
27	Q16851	UGP2	0.18438	-2.4393	1.348e-15
28	Q02928	CYP4A11	0.06604	-3.9205	1.3591e-15
29	Q9Y2S2	CRYL1	0.21004	-2.2512	1.3591e-15
30	Q5SRE7	PHYHD1	0.13341	-2.906	1.7577e-15
31	P33121	ACSL1	0.14881	-2.7485	1.9898e-15
32	Q5R3I4	TTC38	0.30003	-1.7368	2.1601e-15
33	Q63HR2	TNS2	0.2164	-2.2082	3.7297e-15
34	O95810	CAVIN2	0.25947	-1.9464	3.7297e-15
35	Q13576	IQGAP2	0.31089	-1.6855	4.057e-15
36	Q9UL12	SARDH	0.13371	-2.9028	4.2416e-15
37	Q8N4T8	CBR4	0.2197	-2.1864	5.114e-15
38	Q96LZ7	RMDN2	0.22155	-2.1743	5.1627e-15
39	P16930	FAH	0.18296	-2.4504	5.7461e-15
40	O75954	TSPAN9	0.28255	-1.8234	6.0617e-15
41	P55899	FCGRT	0.41428	-1.2713	6.0938e-15
42	Q92947	GCDH	0.15895	-2.6534	7.4662e-15
43	P36871	PGM1	0.24238	-2.0447	7.4662e-15
44	P10632	CYP2C8	0.072632	-3.7833	7.9307e-15
45	Q8N4Q0	ZADH2	0.27065	-1.8855	7.9436e-15
46	P00326	ADH1C	0.11352	-3.139	8.1414e-15
47	Q8IVS8	GLYCTK	0.15779	-2.6639	8.6005e-15
48	P00367	GLUD1	0.23508	-2.0888	8.687e-15
49	P11498	PC	0.22267	-2.167	1.0156e-14
50	Q8N5Z0	AADAT	0.095247	-3.3922	1.1643e-14
51	P26440	IVD	0.27955	-1.8388	1.278e-14
52	Q5TCH4	CYP4A22	0.067366	-3.8918	1.5559e-14
53	P11168	SLC2A2	0.1775	-2.4941	1.5559e-14
54	Q6UX53	TMT1B	0.20974	-2.2533	1.895e-14
55	Q687X5	STEAP4	0.16102	-2.6347	1.9635e-14
56	O95822	MLYCD	0.24547	-2.0264	2.0356e-14
57	P12694	BCKDHA	0.26534	-1.9141	2.6087e-14
58	Q15166	PON3	0.13318	-2.9085	2.6896e-14
59	Q96FJ2	DYNLL2	0.49269	-1.0213	3.4031e-14
60	Q15493	RGN	0.15346	-2.704	3.4478e-14
61	O14980	XPO1	1.9106	0.93399	3.4545e-14
62	Q96EK6	GNPNAT1	0.25685	-1.961	3.9992e-14
63	Q6IB77	GLYAT	0.11648	-3.1018	4.0395e-14
64	P24752	ACAT1	0.29598	-1.7564	4.2321e-14
65	P20813	CYP2B6	0.10517	-3.2492	4.433e-14
66	P35914	HMGCL	0.26785	-1.9005	4.6379e-14
67	P00325	ADH1B	0.11067	-3.1757	4.9887e-14
68	Q92506	HSD17B8	0.21229	-2.2359	5.0741e-14
69	P30086	PEBP1	0.29809	-1.7462	5.7067e-14
70	Q5T6J7	IDNK	0.23243	-2.1051	5.8295e-14
71	P21399	ACO1	0.305	-1.7131	5.8295e-14
72	P09467	FBP1	0.16262	-2.6204	6.6901e-14
73	Q08AH3	ACSM2A	0.13399	-2.8998	6.7462e-14
74	Q16822	PCK2	0.16764	-2.5766	7.2335e-14
75	P08238	HSP90AB1	2.2396	1.1632	7.2335e-14
76	Q6NUN0	ACSM5	0.12114	-3.0452	7.8084e-14
77	P36269	GGT5	0.16627	-2.5884	8.3274e-14
78	Q16595	FXN	0.35285	-1.5029	8.3274e-14
79	P55084	HADHB	0.38858	-1.3637	8.3597e-14
80	P16219	ACADS	0.1551	-2.6888	8.6245e-14
81	P30084	ECHS1	0.23931	-2.0631	9.5068e-14
82	Q63HM1	AFMID	0.19308	-2.3728	1.04e-13
83	Q4G0N4	NADK2	0.29801	-1.7466	1.161e-13
84	P49748	ACADVL	0.35165	-1.5078	1.436e-13
85	P08319	ADH4	0.082624	-3.5973	1.6895e-13
86	P31513	FMO3	0.11824	-3.0802	1.8466e-13
87	Q9UKL6	PCTP	0.30943	-1.6923	2.2328e-13
88	Q9UEW3	MARCO	0.013497	-6.2112	2.2735e-13
89	P10768	ESD	0.41682	-1.2625	2.4672e-13
90	P78329	CYP4F2	0.16355	-2.6122	3.3096e-13
91	P07741	APRT	0.46265	-1.112	3.7798e-13
92	Q14353	GAMT	0.26442	-1.9191	4.3195e-13
93	P84103	SRSF3	1.8752	0.90704	4.442e-13
94	P78527	PRKDC	2.8818	1.527	5.4413e-13
95	P40939	HADHA	0.40764	-1.2946	5.5295e-13
96	Q8N139	ABCA6	0.22866	-2.1287	5.7793e-13
97	Q17RC7	EXOC3L4	0.21336	-2.2287	5.7995e-13
98	P51687	SUOX	0.17532	-2.5119	6.0696e-13
99	P27338	MAOB	0.3339	-1.5825	6.1142e-13
100	Q9Y2P5	SLC27A5	0.12667	-2.9808	6.8214e-13
101	P28290	ITPRID2	0.34317	-1.543	7.1896e-13
102	P55061	TMBIM6	0.353	-1.5023	7.3423e-13
103	O14828	SCAMP3	4.2441	2.0855	8.1338e-13
104	Q16853	AOC3	0.17001	-2.5563	8.7082e-13
105	P13804	ETFA	0.37639	-1.4097	8.7943e-13
106	Q9NVS9	PNPO	0.26822	-1.8985	8.9806e-13
107	Q8NC56	LEMD2	2.2941	1.1979	1.0546e-12
108	O60841	EIF5B	1.8745	0.90649	1.1016e-12
109	Q96ST2	IWS1	2.2478	1.1685	1.2158e-12
110	P38117	ETFB	0.38869	-1.3633	1.5971e-12
111	Q5S007	LRRK2	0.15307	-2.7078	1.607e-12
112	P35520	CBS	0.26324	-1.9256	1.7882e-12
113	Q96GK7	FAHD2A	0.27065	-1.8855	1.854e-12
114	Q68CK6	ACSM2B	0.19804	-2.3361	1.8633e-12
115	P11310	ACADM	0.25368	-1.9789	1.8633e-12
116	P22830	FECH	0.32447	-1.6238	2.1196e-12
117	Q9UKY7	CDV3	1.9563	0.9681	2.1196e-12
118	Q9UI17	DMGDH	0.14151	-2.8211	2.494e-12
119	O15020	SPTBN2	0.25964	-1.9454	2.494e-12
120	P15735	PHKG2	0.27328	-1.8716	2.494e-12
121	P00167	CYB5A	0.22327	-2.1631	2.8132e-12
122	P31327	CPS1	0.17663	-2.5012	2.8475e-12
123	O75477	ERLIN1	0.38679	-1.3704	3.138e-12
124	Q9Y570	PPME1	2.7138	1.4403	3.7368e-12
125	O75533	SF3B1	2.0069	1.0049	3.9386e-12
126	Q08477	CYP4F3	0.21497	-2.2178	4.2637e-12
127	Q93100	PHKB	0.27594	-1.8576	4.3416e-12
128	C9JA33	PALM2AKAP2	0.32425	-1.6248	4.3416e-12
129	P18031	PTPN1	2.2477	1.1685	4.5565e-12
130	Q03154	ACY1	0.21552	-2.2141	4.5768e-12
131	Q02338	BDH1	0.22894	-2.127	4.6269e-12
132	Q7L014	DDX46	2.3692	1.2444	5.116e-12
133	P49326	FMO5	0.21318	-2.2299	5.4732e-12
134	Q08211	DHX9	2.0463	1.033	5.6783e-12
135	Q7Z4R8	C6orf120	0.34428	-1.5383	5.6835e-12
136	Q9BW60	ELOVL1	3.7226	1.8963	6.0991e-12
137	Q15459	SF3A1	2.0208	1.015	6.0991e-12
138	O75208	COQ9	0.28908	-1.7905	6.1283e-12
139	O75694	NUP155	2.5124	1.329	6.1576e-12
140	P45954	ACADSB	0.25264	-1.9848	6.2832e-12
141	Q9UJ68	MSRA	0.21126	-2.2429	6.6626e-12
142	P55263	ADK	0.30675	-1.7049	6.7839e-12
143	Q96JY6	PDLIM2	0.30348	-1.7203	6.8892e-12
144	O00159	MYO1C	0.50215	-0.99382	6.9621e-12
145	Q9ULD0	OGDHL	0.21502	-2.2175	7.0461e-12
146	A6ND91	ASPDH	0.18388	-2.4432	7.3582e-12
147	Q9UBM1	PEMT	0.14612	-2.7747	7.5885e-12
148	Q01085	TIAL1	2.083	1.0587	8.1361e-12
149	Q9BQQ7	RTP3	0.18715	-2.4178	1.1166e-11
150	Q96HC4	PDLIM5	0.45065	-1.1499	1.1166e-11
151	P05062	ALDOB	0.15384	-2.7005	1.1304e-11
152	P04062	GBA1	4.0656	2.0235	1.1304e-11
153	Q15393	SF3B3	2.1781	1.1231	1.1672e-11
154	Q9NQX3	GPHN	0.35133	-1.5091	1.331e-11
155	Q53FZ2	ACSM3	0.12659	-2.9817	1.3533e-11
156	Q9BTW9	TBCD	3.2859	1.7163	1.3936e-11
157	P51580	TPMT	0.41729	-1.2609	1.4698e-11
158	P28332	ADH6	0.11621	-3.1051	1.5757e-11
159	P07902	GALT	0.27465	-1.8644	1.577e-11
160	Q7Z4W1	DCXR	0.17714	-2.497	1.5795e-11
161	P78344	EIF4G2	2.2075	1.1424	1.5908e-11
162	Q14117	DPYS	0.24452	-2.032	1.6082e-11
163	Q86V81	ALYREF	2.5156	1.3309	1.6527e-11
164	Q9UJM8	HAO1	0.24635	-2.0212	1.8056e-11
165	Q9HD40	SEPSECS	0.32975	-1.6006	1.8112e-11
166	A0A0B4J2D5;P0DPI2	GATD3B	0.37294	-1.423	1.8112e-11
167	P07148	FABP1	0.25236	-1.9864	1.8325e-11
168	Q96NU7	AMDHD1	0.18563	-2.4295	1.9925e-11
169	O95563	MPC2	0.42967	-1.2187	2.1215e-11
170	O15229	KMO	0.15601	-2.6803	2.2466e-11
171	O15355	PPM1G	2.6595	1.4111	2.5395e-11
172	Q969Z3	MTARC2	0.29039	-1.7839	2.5959e-11
173	Q12874	SF3A3	1.8365	0.877	2.6713e-11
174	P16662	UGT2B7	0.091004	-3.4579	2.7504e-11
175	P07307	ASGR2	0.31252	-1.678	2.8413e-11
176	O43399	TPD52L2	1.9506	0.96392	2.8413e-11
177	P23919	DTYMK	2.194	1.1336	2.8491e-11
178	P13716	ALAD	0.26209	-1.9318	2.9484e-11
179	Q14554	PDIA5	0.45353	-1.1407	3.2139e-11
180	P09417	QDPR	0.26978	-1.8901	3.2916e-11
181	P25325	MPST	0.42044	-1.25	3.3173e-11
182	P34932	HSPA4	1.8424	0.88156	3.3216e-11
183	Q16836	HADH	0.31118	-1.6842	3.3583e-11
184	Q9NS69	TOMM22	2.3085	1.2069	3.4586e-11
185	Q9UHD4	CIDEB	0.15954	-2.648	3.539e-11
186	O75891	ALDH1L1	0.16616	-2.5893	3.539e-11
187	P50053	KHK	0.20829	-2.2633	3.539e-11
188	Q13435	SF3B2	2.099	1.0697	3.7619e-11
189	P27169	PON1	0.27723	-1.8509	3.8043e-11
190	O43708	GSTZ1	0.09409	-3.4098	3.8073e-11
191	P34913	EPHX2	0.20479	-2.2878	4.0764e-11
192	Q9BX66	SORBS1	0.32171	-1.6362	4.0764e-11
193	P23246	SFPQ	1.8349	0.8757	4.2818e-11
194	Q00839	HNRNPU	1.918	0.93963	4.4992e-11
195	O75400	PRPF40A	2.0035	1.0025	4.5631e-11
196	P05455	SSB	1.8877	0.91665	4.7455e-11
197	P09661	SNRPA1	2.0556	1.0395	5.1287e-11
198	P53396	ACLY	2.3179	1.2128	5.1833e-11
199	P21953	BCKDHB	0.2789	-1.8422	5.4477e-11
200	Q1KMD3	HNRNPUL2	2.0827	1.0585	5.5324e-11
201	O43684	BUB3	2.045	1.0321	5.9787e-11
202	P49638	TTPA	0.25339	-1.9806	6.0735e-11
203	Q9UBX1	CTSF	0.15326	-2.706	7.0734e-11
204	P08579	SNRPB2	1.8666	0.90043	7.2262e-11
205	Q9H1X3	DNAJC25	0.25398	-1.9772	7.2354e-11
206	Q53HC0	CCDC92	0.22977	-2.1217	7.4665e-11
207	O00571	DDX3X	2.3699	1.2448	7.4665e-11
208	Q9UIJ7	AK3	0.36896	-1.4385	7.8639e-11
209	P02795	MT2A	0.08177	-3.6123	7.9405e-11
210	Q9UHJ6	SHPK	0.27219	-1.8773	8.1754e-11
211	Q5HYK3	COQ5	0.39311	-1.347	9.0359e-11
212	Q14376	GALE	0.4619	-1.1144	9.074e-11
213	Q8NE62	CHDH	0.29867	-1.7434	1.033e-10
214	P12270	TPR	2.1644	1.114	1.0448e-10
215	Q86VB7	CD163	0.39541	-1.3386	1.1023e-10
216	Q9H2X3	CLEC4M	0.051627	-4.2757	1.1209e-10
217	Q8N4P3	HDDC3	0.48494	-1.0441	1.2142e-10
218	P54840	GYS2	0.23353	-2.0983	1.2511e-10
219	Q53SF7	COBLL1	0.30827	-1.6977	1.2739e-10
220	P17844	DDX5	2.2571	1.1745	1.2949e-10
221	P32241	VIPR1	0.30022	-1.7359	1.3178e-10
222	P49189	ALDH9A1	0.37492	-1.4154	1.467e-10
223	P49419	ALDH7A1	0.34244	-1.5461	1.5234e-10
224	P09110	ACAA1	0.23956	-2.0615	1.6196e-10
225	P30043	BLVRB	0.42504	-1.2343	1.6196e-10
226	P33176	KIF5B	1.996	0.99711	1.6196e-10
227	O94776	MTA2	2.503	1.3237	1.7118e-10
228	O14975	SLC27A2	0.24726	-2.0159	1.7537e-10
229	P46019	PHKA2	0.33684	-1.5699	1.7723e-10
230	P08263	GSTA1	0.20438	-2.2907	1.8138e-10
231	Q9Y646	CPQ	0.46794	-1.0956	1.8243e-10
232	Q12996	CSTF3	3.4619	1.7916	1.8867e-10
233	Q9H8H3	TMT1A	0.26094	-1.9382	1.9833e-10
234	Q8NI27	THOC2	3.1228	1.6428	2.1175e-10
235	P30038	ALDH4A1	0.32208	-1.6345	2.2074e-10
236	Q8IUZ5	PHYKPL	0.21733	-2.202	2.2142e-10
237	Q53GS9	USP39	2.5932	1.3747	2.2142e-10
238	Q8TEA1	NSUN6	0.40537	-1.3027	2.2142e-10
239	P27708	CAD	3.7187	1.8948	2.3243e-10
240	A6NDB9	PALM3	0.26931	-1.8927	2.4185e-10
241	P22760	AADAC	0.27877	-1.8428	2.57e-10
242	Q00796	SORD	0.25827	-1.953	2.5805e-10
243	Q15428	SF3A2	1.8095	0.85557	2.5829e-10
244	P63165	SUMO1	2.4816	1.3113	2.6165e-10
245	Q9BUT1	BDH2	0.2209	-2.1785	2.8226e-10
246	Q9UGV2	NDRG3	2.9127	1.5423	2.8589e-10
247	Q9NWH9	SLTM	2.1839	1.1269	3.1073e-10
248	P00505	GOT2	0.27643	-1.855	3.2112e-10
249	Q14749	GNMT	0.08723	-3.519	3.2847e-10
250	O00757	FBP2	0.16361	-2.6117	3.2847e-10
251	P61289	PSME3	3.1848	1.6712	3.2894e-10
252	P43155	CRAT	0.40413	-1.3071	3.3063e-10
253	O95154	AKR7A3	0.2147	-2.2196	3.4301e-10
254	O43143	DHX15	2.155	1.1077	3.4363e-10
255	P37059	HSD17B2	0.28198	-1.8263	3.6055e-10
256	Q09161	NCBP1	2.7565	1.4628	3.8809e-10
257	Q8TEM1	NUP210	2.5585	1.3553	3.9763e-10
258	P49915	GMPS	3.4065	1.7683	4.2683e-10
259	Q6NVY1	HIBCH	0.32606	-1.6168	4.2683e-10
260	Q92600	CNOT9	2.0099	1.0071	4.4364e-10
261	O60506	SYNCRIP	1.8055	0.85243	4.5571e-10
262	P17516	AKR1C4	0.2484	-2.0092	4.7256e-10
263	Q99959	PKP2	0.45209	-1.1453	4.7826e-10
264	P30047	GCHFR	0.2797	-1.8381	5.2025e-10
265	P62314	SNRPD1	2.1545	1.1073	5.2542e-10
266	Q9H3P7	ACBD3	2.3447	1.2294	5.5663e-10
267	Q9UHX1	PUF60	2.6661	1.4147	5.6393e-10
268	Q14008	CKAP5	2.2889	1.1946	5.6393e-10
269	Q6UXB4	CLEC4G	0.16304	-2.6167	5.661e-10
270	O43795	MYO1B	0.48426	-1.0461	5.7794e-10
271	P00441	SOD1	0.34665	-1.5285	5.7932e-10
272	Q13153	PAK1	2.1858	1.1282	5.8325e-10
273	P05177	CYP1A2	0.053959	-4.212	6.229e-10
274	A1L0T0	ILVBL	0.45802	-1.1265	6.3275e-10
275	P52298	NCBP2	2.7039	1.435	6.9658e-10
276	Q9HC07	TMEM165	5.2342	2.388	6.9751e-10
277	Q969I6	SLC38A4	0.22831	-2.1309	6.9918e-10
278	Q9BW27	NUP85	2.141	1.0983	7.0054e-10
279	Q8WX92	NELFB	2.5023	1.3232	7.2351e-10
280	O75452	RDH16	0.091105	-3.4563	7.4726e-10
281	Q9UBT2	UBA2	3.0899	1.6276	7.5333e-10
282	P13010	XRCC5	2.042	1.03	7.5541e-10
283	Q92797	SYMPK	2.4155	1.2723	8.0961e-10
284	O95255	ABCC6	0.28746	-1.7986	8.2548e-10
285	Q15388	TOMM20	2.5233	1.3353	8.2548e-10
286	P26368	U2AF2	2.2877	1.1939	8.26e-10
287	Q9BY44	EIF2A	2.2768	1.187	8.4027e-10
288	O43741	PRKAB2	0.41136	-1.2815	8.4071e-10
289	P20340	RAB6A	2.1118	1.0785	8.8349e-10
290	Q9NWW6	NMRK1	0.25274	-1.9843	8.9606e-10
291	P07306	ASGR1	0.33455	-1.5797	8.9606e-10
292	Q9NQ50	MRPL40	2.9497	1.5606	9.0132e-10
293	Q9UNU6	CYP8B1	0.21413	-2.2235	9.4262e-10
294	Q02083	NAAA	0.31564	-1.6636	9.7766e-10
295	Q9NZJ6	COQ3	0.35648	-1.4881	9.9545e-10
296	Q9GZZ1	NAA50	2.5361	1.3426	9.9545e-10
297	O43290	SART1	2.1639	1.1136	9.9545e-10
298	P19338	NCL	2.0525	1.0374	9.9545e-10
299	Q92804	TAF15	1.9827	0.98746	9.9545e-10
300	O76021	RSL1D1	1.9892	0.99218	1.0528e-09
301	P22310	UGT1A4	0.18587	-2.4276	1.0941e-09
302	Q86UT6	NLRX1	0.50479	-0.98625	1.1126e-09
303	Q9H307	PNN	2.2867	1.1933	1.1283e-09
304	Q8N983	MRPL43	2.2584	1.1753	1.1283e-09
305	Q9NSD9	FARSB	1.8353	0.87603	1.1284e-09
306	Q15785	TOMM34	3.1759	1.6672	1.1602e-09
307	Q9HBI6	CYP4F11	0.26474	-1.9174	1.1798e-09
308	O43172	PRPF4	2.1735	1.12	1.1995e-09
309	O75643	SNRNP200	2.036	1.0257	1.1995e-09
310	Q8IX05	CD302	0.34517	-1.5346	1.206e-09
311	P00352	ALDH1A1	0.41505	-1.2687	1.2159e-09
312	Q16630	CPSF6	1.9894	0.99231	1.2557e-09
313	Q92598	HSPH1	3.0414	1.6047	1.2642e-09
314	Q8N1F7	NUP93	2.1077	1.0757	1.2685e-09
315	Q9BXP5	SRRT	2.0855	1.0604	1.3103e-09
316	P23786	CPT2	0.33951	-1.5585	1.3162e-09
317	P54855	UGT2B15	0.1702	-2.5547	1.3785e-09
318	Q9UBB9	TFIP11	2.5499	1.3505	1.4102e-09
319	P62318	SNRPD3	2.2345	1.16	1.4102e-09
320	O60264	SMARCA5	2.9357	1.5537	1.4156e-09
321	Q9NR77	PXMP2	0.29343	-1.7689	1.4529e-09
322	Q96KP4	CNDP2	0.46472	-1.1056	1.4659e-09
323	Q9H0D6	XRN2	2.1063	1.0747	1.4685e-09
324	Q14444	CAPRIN1	2.0532	1.0379	1.4897e-09
325	O95479	H6PD	0.3916	-1.3526	1.5418e-09
326	O00148	DDX39A	9.777	3.2894	1.5586e-09
327	Q9ULA0	DNPEP	0.46887	-1.0928	1.5586e-09
328	P16401	H1-5	5.8113	2.5389	1.5625e-09
329	Q99598	TSNAX	2.3099	1.2078	1.5696e-09
330	Q9BXJ9	NAA15	2.1454	1.1013	1.5825e-09
331	P48728	AMT	0.34348	-1.5417	1.5825e-09
332	Q96GA7	SDSL	0.28817	-1.795	1.6474e-09
333	O75310	UGT2B11	0.12	-3.0589	1.6511e-09
334	P31948	STIP1	2.1474	1.1026	1.7253e-09
335	Q92841	DDX17	1.9918	0.99405	1.7301e-09
336	Q9UKS6	PACSIN3	0.34437	-1.538	1.7493e-09
337	P62330	ARF6	0.42644	-1.2296	1.7598e-09
338	P49458	SRP9	2.1085	1.0763	1.7598e-09
339	O95373	IPO7	2.3251	1.2173	1.7873e-09
340	Q14498	RBM39	2.0982	1.0691	1.8163e-09
341	P35658	NUP214	2.1659	1.115	1.8666e-09
342	Q12769	NUP160	2.3484	1.2317	1.8834e-09
343	Q7RTV0	PHF5A	1.9107	0.93413	1.9546e-09
344	Q8NB49	ATP11C	0.30387	-1.7185	1.96e-09
345	Q01196	RUNX1	5.981	2.5804	1.9749e-09
346	Q96HA9	PEX11G	0.20451	-2.2897	1.9839e-09
347	P21912	SDHB	0.42302	-1.2412	2.0047e-09
348	P51649	ALDH5A1	0.32637	-1.6154	2.0581e-09
349	P11182	DBT	0.35589	-1.4905	2.0788e-09
350	P39748	FEN1	8.0475	3.0085	2.0837e-09
351	A5YKK6	CNOT1	1.9776	0.98372	2.0848e-09
352	Q8IYQ7	THNSL1	0.34556	-1.533	2.2387e-09
353	Q9BVL4	SELENOO	0.25256	-1.9853	2.2487e-09
354	P41227	NAA10	1.8481	0.88607	2.2487e-09
355	P61964	WDR5	2.7361	1.4521	2.419e-09
356	P35249	RFC4	5.5812	2.4806	2.4507e-09
357	P49756	RBM25	2.0221	1.0159	2.4917e-09
358	Q9BTT0	ANP32E	2.8043	1.4876	2.5057e-09
359	P00439	PAH	0.16713	-2.581	2.506e-09
360	Q7Z7F7	MRPL55	3.3172	1.73	2.5162e-09
361	Q96B49	TOMM6	2.6237	1.3916	2.5732e-09
362	Q969I3	GLYATL1	0.21975	-2.186	2.6021e-09
363	Q9UID3	VPS51	1.8889	0.91753	2.7357e-09
364	P49914	MTHFS	0.36147	-1.468	2.7967e-09
365	Q96LJ7	DHRS1	0.19524	-2.3567	2.8858e-09
366	Q9H173	SIL1	2.3793	1.2505	2.969e-09
367	Q01658	DR1	2.2728	1.1845	3.0521e-09
368	P52948	NUP98	1.9779	0.98399	3.0988e-09
369	Q12905	ILF2	2.0857	1.0605	3.117e-09
370	A3KMH1	VWA8	0.35014	-1.514	3.1358e-09
371	Q9Y2D5	PALM2AKAP2	0.48252	-1.0513	3.2168e-09
372	O43776	NARS1	2.3033	1.2037	3.3546e-09
373	P50225	SULT1A1	0.18412	-2.4413	3.3659e-09
374	P47989	XDH	0.20861	-2.2611	3.3659e-09
375	Q9H6N6	MYH16	0.10955	-3.1904	3.4474e-09
376	P41250	GARS1	2.4111	1.2697	3.547e-09
377	Q99424	ACOX2	0.20311	-2.2997	3.6597e-09
378	Q658Y4	FAM91A1	2.2792	1.1885	3.6674e-09
379	Q9Y279	VSIG4	0.27449	-1.8652	3.7354e-09
380	P11387	TOP1	3.3318	1.7363	3.8382e-09
381	Q13228	SELENBP1	0.31737	-1.6558	3.8521e-09
382	P05091	ALDH2	0.2237	-2.1603	3.9816e-09
383	P46060	RANGAP1	2.1322	1.0923	3.997e-09
384	P38159	RBMX	2.9383	1.555	4.0058e-09
385	Q9NRV9	HEBP1	0.48878	-1.0327	4.0622e-09
386	Q8IW45	NAXD	0.40639	-1.2991	4.0825e-09
387	O15523	DDX3Y	1.8442	0.88301	4.1856e-09
388	P35250	RFC2	4.6063	2.2036	4.2586e-09
389	P11441	UBL4A	2.1752	1.1212	4.2943e-09
390	Q96HR9	REEP6	0.27859	-1.8438	4.3313e-09
391	O75795	UGT2B17	0.18783	-2.4125	4.3383e-09
392	Q08945	SSRP1	3.6523	1.8688	4.3915e-09
393	P31040	SDHA	0.46561	-1.1028	4.7319e-09
394	P06737	PYGL	0.22681	-2.1404	4.7822e-09
395	P00480	OTC	0.27422	-1.8666	4.7822e-09
396	Q15637	SF1	1.8907	0.91895	4.8423e-09
397	Q8IX12	CCAR1	2.2482	1.1688	4.9613e-09
398	P31937	HIBADH	0.36264	-1.4634	5.1972e-09
399	Q9UBI6	GNG12	0.53554	-0.90093	5.3268e-09
400	O15160	POLR1C	2.8558	1.5139	5.4324e-09
401	Q9UMS4	PRPF19	2.3119	1.2091	5.4324e-09
402	P52594	AGFG1	1.8099	0.8559	5.4825e-09
403	Q9H9J2	MRPL44	2.1622	1.1125	5.4904e-09
404	Q68E01	INTS3	2.139	1.097	5.5803e-09
405	Q9UBE0	SAE1	2.8135	1.4923	5.6261e-09
406	P46063	RECQL	2.529	1.3386	5.738e-09
407	Q96I15	SCLY	0.35941	-1.4763	5.9174e-09
408	Q9NPJ3	ACOT13	0.39466	-1.3413	5.9364e-09
409	P28482	MAPK1	2.2896	1.1951	5.9442e-09
410	Q9NY15	STAB1	0.43049	-1.2159	5.9876e-09
411	Q8TD22	SFXN5	0.34029	-1.5552	6.2698e-09
412	Q9P015	MRPL15	2.2889	1.1946	6.3899e-09
413	Q9Y5B9	SUPT16H	3.5758	1.8383	6.5472e-09
414	P22309	UGT1A1	0.20032	-2.3196	6.5629e-09
415	Q9ULC5	ACSL5	0.22815	-2.1319	6.5708e-09
416	Q9BYV7	BCO2	0.091642	-3.4479	6.6178e-09
417	Q96RS6	NUDCD1	4.3845	2.1324	6.6221e-09
418	P52815	MRPL12	2.4424	1.2883	6.6318e-09
419	Q8WUM0	NUP133	2.1626	1.1128	6.7009e-09
420	Q9BZH6	WDR11	2.007	1.005	6.8015e-09
421	O95342	ABCB11	0.35895	-1.4782	6.9138e-09
422	O14776	TCERG1	2.0778	1.0551	7.1366e-09
423	Q6P2Q9	PRPF8	1.9421	0.95763	7.1366e-09
424	P09651	HNRNPA1	2.42	1.275	7.262e-09
425	P36537	UGT2B10	0.085537	-3.5473	7.4617e-09
426	Q9BZK7	TBL1XR1	3.0003	1.5851	7.4617e-09
427	P68400	CSNK2A1	1.9259	0.94556	7.8859e-09
428	O15247	CLIC2	0.45645	-1.1315	7.967e-09
429	O43772	SLC25A20	0.30941	-1.6924	8.135e-09
430	O60832	DKC1	2.2656	1.1799	8.3162e-09
431	O76054	SEC14L2	0.17974	-2.476	8.3324e-09
432	Q9BX97	PLVAP	2.628	1.3939	8.4485e-09
433	Q9NRQ2	PLSCR4	0.3399	-1.5568	8.4743e-09
434	Q9NQR4	NIT2	0.37158	-1.4283	8.5573e-09
435	P20962	PTMS	0.31263	-1.6775	8.5947e-09
436	Q15599	SLC9A3R2	0.43224	-1.2101	9.2356e-09
437	Q6UXN9	WDR82	2.1006	1.0708	9.303e-09
438	Q09028	RBBP4	2.1427	1.0994	9.3744e-09
439	Q14571	ITPR2	0.44102	-1.1811	9.4901e-09
440	Q16762	TST	0.3847	-1.3782	9.6007e-09
441	P52758	RIDA	0.25208	-1.988	9.8937e-09
442	P57740	NUP107	2.0105	1.0076	1.0016e-08
443	P37198	NUP62	2.3351	1.2235	1.0119e-08
444	Q4G176	ACSF3	0.35031	-1.5133	1.0252e-08
445	Q86YN1	DOLPP1	0.42511	-1.2341	1.0252e-08
446	P48506	GCLC	0.45974	-1.1211	1.0252e-08
447	P51114	FXR1	3.0588	1.613	1.038e-08
448	O96008	TOMM40	2.3756	1.2483	1.0453e-08
449	Q9NUQ7	UFSP2	0.54016	-0.88855	1.0453e-08
450	P38919	EIF4A3	1.9715	0.97926	1.0948e-08
451	P80297	MT1X	0.048918	-4.3535	1.0979e-08
452	Q9Y6L6	SLCO1B1	0.23059	-2.1166	1.0979e-08
453	P83881	RPL36A	2.1428	1.0995	1.1349e-08
454	P34896	SHMT1	0.21542	-2.2148	1.1447e-08
455	Q9H0A0	NAT10	2.8964	1.5342	1.1558e-08
456	Q7Z3B4	NUP54	2.1058	1.0744	1.1996e-08
457	Q92544	TM9SF4	2.7403	1.4544	1.2116e-08
458	Q86XP3	DDX42	1.8872	0.91621	1.2125e-08
459	P19388	POLR2E	1.8627	0.89742	1.2603e-08
460	Q8TEB1	DCAF11	0.34938	-1.5171	1.3709e-08
461	Q8WWM7	ATXN2L	2.6298	1.3949	1.3846e-08
462	P35637	FUS	3.9002	1.9635	1.3992e-08
463	Q9NXA8	SIRT5	0.41282	-1.2764	1.3992e-08
464	P78417	GSTO1	0.45685	-1.1302	1.4293e-08
465	P48735	IDH2	0.44007	-1.1842	1.4568e-08
466	P20700	LMNB1	2.2178	1.1491	1.4568e-08
467	Q9UG63	ABCF2	3.5331	1.8209	1.4851e-08
468	Q9Y3E0	GOLT1B	2.3813	1.2518	1.4851e-08
469	P60510	PPP4C	2.5087	1.3269	1.5029e-08
470	P50135	HNMT	0.43282	-1.2082	1.5356e-08
471	Q9BUQ8	DDX23	2.4676	1.3031	1.5484e-08
472	O94903	PLPBP	0.53467	-0.90327	1.5584e-08
473	Q49AH0	CDNF	0.12728	-2.9739	1.5729e-08
474	Q8N4H5	TOMM5	2.6778	1.421	1.6053e-08
475	P11766	ADH5	0.46388	-1.1082	1.627e-08
476	O43395	PRPF3	2.2678	1.1813	1.6389e-08
477	Q9UK41	VPS28	2.0247	1.0177	1.6466e-08
478	P61081	UBE2M	2.4115	1.27	1.6474e-08
479	Q15029	EFTUD2	2.0239	1.0172	1.6755e-08
480	P51857	AKR1D1	0.16636	-2.5876	1.6832e-08
481	Q9Y520	PRRC2C	2.6126	1.3855	1.7133e-08
482	Q7Z739	YTHDF3	2.2408	1.164	1.7238e-08
483	P50226	SULT1A2	0.21986	-2.1853	1.7381e-08
484	P22413	ENPP1	0.44311	-1.1743	1.7381e-08
485	P83111	LACTB	0.53955	-0.89018	1.7663e-08
486	Q8N2K0	ABHD12	2.405	1.266	1.8142e-08
487	Q15233	NONO	1.965	0.97455	1.8142e-08
488	Q9H008	LHPP	0.36848	-1.4403	1.8198e-08
489	Q29RF7	PDS5A	2.3682	1.2438	1.85e-08
490	Q01814	ATP2B2	2.2852	1.1923	1.8729e-08
491	P40938	RFC3	3.9456	1.9803	1.8806e-08
492	O00763	ACACB	0.27341	-1.8709	1.9162e-08
493	P25205	MCM3	11.261	3.4933	1.9518e-08
494	P36021	SLC16A2	0.33599	-1.5735	1.9745e-08
495	Q9Y3L5	RAP2C	0.50957	-0.97265	1.983e-08
496	Q7Z2T5	TRMT1L	2.2686	1.1818	2.0065e-08
497	P09471	GNAO1	0.29405	-1.7659	2.0079e-08
498	P04424	ASL	0.28124	-1.8301	2.0559e-08
499	Q6XQN6	NAPRT	0.4211	-1.2478	2.0712e-08
500	Q13620	CUL4B	2.2633	1.1785	2.0881e-08
501	Q96DC8	ECHDC3	0.31108	-1.6846	2.1165e-08
502	Q14839	CHD4	2.944	1.5578	2.13e-08
503	Q9UK59	DBR1	3.1495	1.6551	2.218e-08
504	Q06520	SULT2A1	0.22	-2.1844	2.2227e-08
505	Q7Z4I7	LIMS2	0.48486	-1.0444	2.2795e-08
506	Q9NP61	ARFGAP3	1.9505	0.96383	2.4336e-08
507	O43719	HTATSF1	2.227	1.1551	2.4665e-08
508	Q8TB61	SLC35B2	5.6551	2.4995	2.4775e-08
509	O00267	SUPT5H	2.7711	1.4705	2.481e-08
510	Q8IVH4	MMAA	0.35835	-1.4806	2.4937e-08
511	P12004	PCNA	4.6757	2.2252	2.5697e-08
512	Q13131	PRKAA1	0.5522	-0.85675	2.6012e-08
513	Q5H9R7	PPP6R3	2.2162	1.1481	2.6437e-08
514	Q8WYK0	ACOT12	0.26953	-1.8915	2.6705e-08
515	Q9NY26	SLC39A1	14.406	3.8486	2.6745e-08
516	Q9NTX5	ECHDC1	0.40996	-1.2864	2.6835e-08
517	O15042	U2SURP	2.3838	1.2533	2.7171e-08
518	Q15382	RHEB	2.7442	1.4564	2.7483e-08
519	P49792	RANBP2	2.0152	1.0109	2.832e-08
520	O14874	BCKDK	0.36284	-1.4626	2.8888e-08
521	Q8N0X4	CLYBL	0.33081	-1.5959	2.9862e-08
522	Q9H3U1	UNC45A	1.8384	0.87847	3.043e-08
523	Q12906	ILF3	1.9941	0.99574	3.064e-08
524	Q9HCC0	MCCC2	0.43194	-1.2111	3.1374e-08
525	Q9NRG9	AAAS	2.2359	1.1609	3.1453e-08
526	P33991	MCM4	6.3114	2.658	3.2396e-08
527	P51589	CYP2J2	0.28774	-1.7971	3.2975e-08
528	Q4G0J3	LARP7	1.9214	0.94213	3.3276e-08
529	P16260	SLC25A16	0.34768	-1.5242	3.3389e-08
530	P06133	UGT2B4	0.22318	-2.1637	3.3466e-08
531	Q9H2M3	BHMT2	0.13006	-2.9427	3.3849e-08
532	P21695	GPD1	0.18553	-2.4302	3.3977e-08
533	Q9NVD7	PARVA	0.44201	-1.1779	3.456e-08
534	A6NHR9	SMCHD1	2.8827	1.5274	3.504e-08
535	Q13185	CBX3	2.1667	1.1155	3.5593e-08
536	P11217	PYGM	0.3623	-1.4647	3.8031e-08
537	O95831	AIFM1	0.44822	-1.1577	3.8196e-08
538	O94905	ERLIN2	0.50673	-0.9807	3.8196e-08
539	Q15813	TBCE	3.2743	1.7112	3.838e-08
540	Q96FV2	SCRN2	0.38679	-1.3704	3.8932e-08
541	P62316	SNRPD2	2.2169	1.1486	4.0891e-08
542	Q04446	GBE1	0.40544	-1.3025	4.288e-08
543	P35659	DEK	2.314	1.2104	4.3113e-08
544	P04732	MT1E	0.10938	-3.1925	4.4093e-08
545	Q92688	ANP32B	2.6252	1.3924	4.5063e-08
546	O94956	SLCO2B1	0.30444	-1.7158	4.5753e-08
547	P02786	TFRC	13.338	3.7375	4.6016e-08
548	P55157	MTTP	0.39317	-1.3468	4.6496e-08
549	P33993	MCM7	7.2937	2.8667	4.6938e-08
550	P51689	ARSD	0.33759	-1.5667	4.7357e-08
551	Q86WQ0	NR2C2AP	3.3401	1.7399	4.8284e-08
552	Q9HB71	CACYBP	2.9483	1.5599	4.8284e-08
553	P33992	MCM5	8.6396	3.111	5.1808e-08
554	Q8N159	NAGS	0.21872	-2.1928	5.2488e-08
555	P14550	AKR1A1	0.4133	-1.2748	5.266e-08
556	P51610	HCFC1	2.1728	1.1196	5.4821e-08
557	O14756	HSD17B6	0.12288	-3.0246	5.5053e-08
558	Q9NVP1	DDX18	2.5662	1.3596	5.5875e-08
559	O00629	KPNA4	1.9455	0.96012	5.6272e-08
560	Q9Y6G9	DYNC1LI1	1.8009	0.8487	5.6643e-08
561	Q9BYD3	MRPL4	2.3652	1.242	5.7785e-08
562	Q01081	U2AF1	2.2045	1.1404	5.8478e-08
563	P43246	MSH2	3.6087	1.8515	5.8684e-08
564	P37108	SRP14	2.1679	1.1163	5.8746e-08
565	O15212	PFDN6	2.1948	1.1341	5.9832e-08
566	Q15424	SAFB	1.8317	0.87321	6.0166e-08
567	O15173	PGRMC2	0.54409	-0.87809	6.0732e-08
568	Q8TEX9	IPO4	2.7609	1.4652	6.3153e-08
569	O43847	NRDC	2.4005	1.2633	6.3153e-08
570	Q9NRR5	UBQLN4	2.9966	1.5833	6.3236e-08
571	Q9BY49	PECR	0.34389	-1.54	6.5736e-08
572	Q92990	GLMN	3.743	1.9042	6.6674e-08
573	Q9NRX2	MRPL17	2.0857	1.0605	6.8193e-08
574	P16455	MGMT	0.47866	-1.0629	7.3601e-08
575	O43390	HNRNPR	2.1398	1.0975	7.5465e-08
576	Q96AC1	FERMT2	0.48547	-1.0425	7.6112e-08
577	Q92922	SMARCC1	3.8592	1.9483	7.7264e-08
578	Q8NE71	ABCF1	2.0531	1.0378	7.7264e-08
579	Q709F0	ACAD11	0.29532	-1.7597	8.0678e-08
580	Q15043	SLC39A14	0.46562	-1.1028	8.0915e-08
581	Q96F10	SAT2	0.28669	-1.8025	8.1382e-08
582	Q99643	SDHC	0.42912	-1.2205	8.4789e-08
583	P54868	HMGCS2	0.32286	-1.631	8.5291e-08
584	P13798	APEH	0.51938	-0.94512	8.8267e-08
585	P55265	ADAR	2.5492	1.35	8.8405e-08
586	Q3MHD2	LSM12	2.193	1.1329	8.9842e-08
587	Q5SRH9	TTC39A	0.31581	-1.6629	9.0159e-08
588	O43148	RNMT	4.0005	2.0002	9.0592e-08
589	O75718	CRTAP	3.4225	1.775	9.2347e-08
590	Q9NY12	GAR1	2.8566	1.5143	9.2633e-08
591	Q9BTE3	MCMBP	2.5831	1.3691	9.2702e-08
592	P28906	CD34	3.0477	1.6077	9.3972e-08
593	Q8IXM6	NRM	3.3381	1.739	9.6431e-08
594	Q92769	HDAC2	2.3375	1.225	1.0057e-07
595	O43175	PHGDH	0.36169	-1.4672	1.0463e-07
596	Q9ULX7	CA14	0.048971	-4.3519	1.0835e-07
597	P78346	RPP30	2.5807	1.3678	1.1014e-07
598	O95096	NKX2-2	0.3732	-1.422	1.1061e-07
599	Q9UMX3	BOK	0.34032	-1.555	1.1156e-07
600	Q14914	PTGR1	0.29341	-1.769	1.1159e-07
601	Q9NR30	DDX21	6.7102	2.7464	1.1177e-07
602	Q15287	RNPS1	2.0965	1.068	1.1177e-07
603	Q9UBR1	UPB1	0.20333	-2.2981	1.1327e-07
604	Q96I25	RBM17	2.0471	1.0336	1.1415e-07
605	Q96P16	RPRD1A	2.7896	1.4801	1.143e-07
606	Q06278	AOX1	0.24299	-2.041	1.1536e-07
607	Q969U7	PSMG2	2.4908	1.3166	1.1571e-07
608	Q9UK76	JPT1	5.4327	2.4417	1.1673e-07
609	P06454	PTMA	2.1918	1.1321	1.1675e-07
610	Q9UKX7	NUP50	2.1797	1.1241	1.1989e-07
611	P27144	AK4	0.43883	-1.1883	1.2841e-07
612	Q9NTZ6	RBM12	2.5927	1.3745	1.3092e-07
613	Q32P28	P3H1	3.3249	1.7333	1.3175e-07
614	Q9NYF8	BCLAF1	2.1159	1.0813	1.481e-07
615	Q9H0W9	C11orf54	0.42489	-1.2349	1.5332e-07
616	Q14739	LBR	2.1148	1.0805	1.5608e-07
617	Q10570	CPSF1	2.0429	1.0306	1.599e-07
618	O95671	ASMTL	0.4736	-1.0783	1.604e-07
619	O95159	ZFPL1	3.1724	1.6656	1.6242e-07
620	O00168	FXYD1	0.3787	-1.4009	1.6242e-07
621	P46087	NOP2	3.7201	1.8953	1.6593e-07
622	Q86U90	YRDC	3.6208	1.8563	1.6593e-07
623	P00918	CA2	0.37363	-1.4203	1.681e-07
624	Q9H9Q2	COPS7B	1.9472	0.96141	1.6843e-07
625	P21283	ATP6V1C1	2.5933	1.3748	1.7032e-07
626	Q9Y3X0	CCDC9	1.9891	0.99212	1.7032e-07
627	P27695	APEX1	1.8094	0.85554	1.7188e-07
628	Q9C099	LRRCC1	8.5434	3.0948	1.7235e-07
629	P52701	MSH6	6.1584	2.6225	1.7235e-07
630	Q9UNF1	MAGED2	6.5854	2.7193	1.7244e-07
631	P35251	RFC1	2.2562	1.1739	1.788e-07
632	O00541	PES1	2.9313	1.5515	1.8109e-07
633	Q96J01	THOC3	3.1436	1.6524	1.8587e-07
634	P17096	HMGA1	4.2911	2.1014	1.8733e-07
635	Q8TCT9	HM13	1.8015	0.84916	1.937e-07
636	Q9BV57	ADI1	0.49297	-1.0204	1.9436e-07
637	P41252	IARS1	1.8101	0.85608	1.9649e-07
638	P53999	SUB1	2.3312	1.2211	2.0104e-07
639	Q9Y3B4	SF3B6	2.2234	1.1527	2.0347e-07
640	P19404	NDUFV2	0.46964	-1.0904	2.0627e-07
641	Q9H0L4	CSTF2T	3.183	1.6704	2.0802e-07
642	Q7Z5L9	IRF2BP2	4.0717	2.0256	2.112e-07
643	Q86XE5	HOGA1	0.32674	-1.6138	2.1381e-07
644	O14929	HAT1	4.1937	2.0682	2.1851e-07
645	A6NK44	GLOD5	0.12995	-2.944	2.2302e-07
646	Q8NFH3	NUP43	2.3754	1.2482	2.2366e-07
647	Q8N5N7	MRPL50	1.8216	0.86524	2.3265e-07
648	P80294	MT1H	0.088247	-3.5023	2.3572e-07
649	P61758	VBP1	2.3928	1.2587	2.3768e-07
650	Q96PE7	MCEE	0.32655	-1.6146	2.4339e-07
651	O75629	CREG1	0.41148	-1.2811	2.4377e-07
652	P14621	ACYP2	0.35771	-1.4831	2.4696e-07
653	P40261	NNMT	0.20638	-2.2766	2.4955e-07
654	Q9NX20	MRPL16	2.2678	1.1813	2.4958e-07
655	P62745	RHOB	0.42501	-1.2344	2.5263e-07
656	O43678	NDUFA2	0.53559	-0.9008	2.5433e-07
657	Q8WWY3	PRPF31	2.0349	1.025	2.5652e-07
658	O94906	PRPF6	2.1923	1.1324	2.6674e-07
659	P10109	FDX1	0.40424	-1.3067	2.6898e-07
660	P14678	SNRPB	2.118	1.0827	2.6898e-07
661	Q9UBS4	DNAJB11	1.8219	0.86546	2.6997e-07
662	Q8N8S7	ENAH	4.7724	2.2547	2.7242e-07
663	Q9UQE7	SMC3	2.0234	1.0168	2.7597e-07
664	Q9BX68	HINT2	0.35478	-1.495	2.7679e-07
665	Q93088	BHMT	0.075941	-3.719	2.7773e-07
666	Q9Y2Z9	COQ6	0.46098	-1.1172	2.7846e-07
667	Q14320	FAM50A	3.9934	1.9976	2.8065e-07
668	O43447	PPIH	2.1373	1.0958	2.8463e-07
669	Q6P3W7	SCYL2	1.9333	0.95107	2.8967e-07
670	P56181	NDUFV3	0.44846	-1.1569	2.8981e-07
671	Q5VW38	GPR107	4.3324	2.1152	3.3393e-07
672	O75881	CYP7B1	0.44602	-1.1648	3.3786e-07
673	P18887	XRCC1	3.2945	1.7201	3.3942e-07
674	Q15427	SF3B4	2.8027	1.4868	3.3942e-07
675	O95816	BAG2	2.1691	1.1171	3.3942e-07
676	P28370	SMARCA1	4.3632	2.1254	3.3985e-07
677	O75356	ENTPD5	0.45594	-1.1331	3.4498e-07
678	Q8IWW8	ADHFE1	0.31719	-1.6566	3.507e-07
679	Q92629	SGCD	0.18806	-2.4107	3.6176e-07
680	Q9Y2T3	GDA	0.35474	-1.4951	3.6422e-07
681	Q15645	TRIP13	0.24128	-2.0512	3.6694e-07
682	P51812	RPS6KA3	3.6996	1.8874	3.6694e-07
683	O60830	TIMM17B	2.9424	1.557	3.6694e-07
684	Q03111	MLLT1	6.8978	2.7861	3.7083e-07
685	P42166	TMPO	2.1598	1.1109	3.7138e-07
686	Q9NTG7	SIRT3	0.39265	-1.3487	3.75e-07
687	Q9BUJ2	HNRNPUL1	1.9522	0.96509	3.7735e-07
688	Q9NTN3	SLC35D1	0.35586	-1.4906	3.7768e-07
689	P53597	SUCLG1	0.46331	-1.11	3.7768e-07
690	O96019	ACTL6A	2.5199	1.3334	3.7974e-07
691	P36873	PPP1CC	2.0304	1.0218	3.8212e-07
692	Q96B36	AKT1S1	2.3799	1.2509	3.8511e-07
693	Q96QR8	PURB	2.1444	1.1006	3.8946e-07
694	Q9NP92	MRPS30	2.0244	1.0175	3.9554e-07
695	P49916	LIG3	3.4749	1.797	3.9974e-07
696	Q9Y365	STARD10	0.40537	-1.3027	4.0509e-07
697	Q2TAY7	SMU1	1.8451	0.88367	4.1583e-07
698	Q969G3	SMARCE1	3.0444	1.6061	4.3865e-07
699	P09601	HMOX1	0.42294	-1.2415	4.4232e-07
700	Q13547	HDAC1	1.8822	0.9124	4.4232e-07
701	Q96P70	IPO9	2.6738	1.4189	4.5594e-07
702	P12931	SRC	2.7413	1.4549	4.6109e-07
703	Q9Y2X3	NOP58	2.0507	1.0361	4.6283e-07
704	P50454	SERPINH1	3.1317	1.6469	4.6376e-07
705	Q13588;Q8TC17	GRAP	0.28911	-1.7903	4.6923e-07
706	O43903	GAS2	0.38534	-1.3758	4.7604e-07
707	Q08257	CRYZ	0.47448	-1.0756	4.9031e-07
708	Q9UF12	PRODH2	0.15234	-2.7146	4.9205e-07
709	O60568	PLOD3	2.973	1.5719	4.9205e-07
710	Q16540	MRPL23	2.5021	1.3232	4.9205e-07
711	Q7Z6Z7	HUWE1	1.8256	0.86834	4.9205e-07
712	Q15437	SEC23B	2.7868	1.4786	4.9786e-07
713	Q9Y230	RUVBL2	2.5501	1.3506	5.0135e-07
714	Q9NYL5	CYP39A1	0.053815	-4.2159	5.0328e-07
715	P78406	RAE1	1.8518	0.8889	5.0616e-07
716	Q9BVL2	NUP58	2.0981	1.0691	5.2209e-07
717	Q6UW68	TMEM205	0.533	-0.9078	5.2561e-07
718	Q14683	SMC1A	1.8637	0.89816	5.35e-07
719	Q9Y5S9	RBM8A	1.8202	0.86407	5.3941e-07
720	Q99459	CDC5L	2.0803	1.0568	5.5548e-07
721	Q9Y265	RUVBL1	2.4013	1.2638	5.6448e-07
722	Q15796	SMAD2	1.9322	0.95027	5.7029e-07
723	Q96EN8	MOCOS	0.31935	-1.6468	5.7881e-07
724	Q9UHV9	PFDN2	2.5613	1.3569	5.8104e-07
725	Q96I99	SUCLG2	0.43152	-1.2125	5.8131e-07
726	Q07666	KHDRBS1	1.8364	0.87686	5.9774e-07
727	P49459	UBE2A	2.7724	1.4711	6.0192e-07
728	Q8NI22	MCFD2	0.42893	-1.2212	6.0872e-07
729	Q9UN86	G3BP2	1.8457	0.88414	6.2314e-07
730	P49406	MRPL19	2.0454	1.0324	6.2686e-07
731	P22105	TNXB	0.18261	-2.4531	6.3148e-07
732	Q969M1	TOMM40L	4.2307	2.0809	6.3425e-07
733	Q15746	MYLK	0.43365	-1.2054	6.3425e-07
734	Q07065	CKAP4	2.8079	1.4895	6.375e-07
735	O75787	ATP6AP2	2.5668	1.36	6.375e-07
736	Q9NUV9	GIMAP4	0.54508	-0.87546	6.375e-07
737	Q96RQ3	MCCC1	0.39362	-1.3451	6.3929e-07
738	Q9BZE1	MRPL37	1.8442	0.88298	6.4279e-07
739	P49959	MRE11	1.9482	0.96214	6.4503e-07
740	Q9BTX7	TTPAL	0.27022	-1.8878	6.5201e-07
741	Q96DV4	MRPL38	2.0821	1.058	6.5352e-07
742	Q99624	SLC38A3	0.37703	-1.4072	6.8536e-07
743	Q9BV23	ABHD6	0.35932	-1.4767	6.8992e-07
744	Q9BYJ9	YTHDF1	2.9061	1.5391	6.9376e-07
745	P34931	HSPA1L	0.24711	-2.0167	6.9887e-07
746	P55290	CDH13	3.3713	1.7533	7.0125e-07
747	P62304	SNRPE	2.4114	1.2699	7.0231e-07
748	Q8NBN3	TMEM87A	2.1505	1.1046	7.0444e-07
749	Q8TAE8	GADD45GIP1	2.9736	1.5722	7.0849e-07
750	Q15020	SART3	2.0897	1.0633	7.4098e-07
751	P42285	MTREX	1.9224	0.94292	7.4232e-07
752	O94760	DDAH1	0.43073	-1.2151	7.4524e-07
753	P13929	ENO3	0.14493	-2.7866	7.494e-07
754	Q9Y666	SLC12A7	3.8063	1.9284	7.6576e-07
755	O75352	MPDU1	0.47235	-1.0821	7.7475e-07
756	O00748	CES2	0.32401	-1.6259	7.8389e-07
757	P21964	COMT	0.34527	-1.5342	8.333e-07
758	Q6DT37	CDC42BPG	0.40563	-1.3018	8.6119e-07
759	Q13283	G3BP1	1.9598	0.97074	8.7485e-07
760	Q9NPD5	SLCO1B3	0.18782	-2.4126	8.7663e-07
761	P05166	PCCB	0.38034	-1.3946	8.776e-07
762	A6NLP5	TTC36	0.25569	-1.9675	8.8461e-07
763	Q8WXX5	DNAJC9	3.1647	1.6621	8.9252e-07
764	P30566	ADSL	1.9865	0.99023	8.9252e-07
765	O00400	SLC33A1	1.8015	0.84921	8.9294e-07
766	P51532	SMARCA4	2.5955	1.376	8.9673e-07
767	P31994	FCGR2B	0.23309	-2.1011	9.0252e-07
768	Q8IWX8	CHERP	2.1106	1.0776	9.0252e-07
769	P56182	RRP1	2.6489	1.4054	9.1051e-07
770	Q9HCD5	NCOA5	2.0773	1.0547	9.1051e-07
771	Q9Y6E2	BZW2	2.9011	1.5366	9.1319e-07
772	P83876	TXNL4A	2.1894	1.1305	9.3878e-07
773	Q9Y3D9	MRPS23	2.5755	1.3649	9.4057e-07
774	Q8IVD9	NUDCD3	1.994	0.99564	9.4977e-07
775	Q93050	ATP6V0A1	2.1706	1.1181	9.6103e-07
776	P49736	MCM2	4.7373	2.2441	9.7142e-07
777	O94762	RECQL5	2.0335	1.024	9.7577e-07
778	Q9BV19	C1orf50	0.44763	-1.1596	9.8596e-07
779	Q96A72	MAGOHB	2.1204	1.0843	1.0047e-06
780	P30837	ALDH1B1	0.29017	-1.7851	1.0318e-06
781	Q15067	ACOX1	0.45097	-1.1489	1.0318e-06
782	Q9HAV4	XPO5	5.9063	2.5623	1.0324e-06
783	Q9H9P8	L2HGDH	0.43384	-1.2048	1.0324e-06
784	Q8N7H5	PAF1	2.8783	1.5252	1.0564e-06
785	Q14157	UBAP2L	2.7734	1.4716	1.0812e-06
786	Q9UBU9	NXF1	2.2745	1.1856	1.0899e-06
787	Q13595	TRA2A	1.8983	0.92468	1.0899e-06
788	Q96CN7	ISOC1	0.49681	-1.0092	1.096e-06
789	Q9BWF3	RBM4	2.2201	1.1506	1.1059e-06
790	Q16576	RBBP7	2.365	1.2418	1.1124e-06
791	Q96DI7	SNRNP40	2.1078	1.0757	1.1124e-06
792	Q9Y2T2	AP3M1	1.8081	0.85449	1.1242e-06
793	P23634	ATP2B4	1.8243	0.86733	1.1336e-06
794	Q9NQ55	PPAN	2.1788	1.1235	1.1537e-06
795	Q0VF96	CGNL1	0.43003	-1.2175	1.1696e-06
796	P56199	ITGA1	0.51925	-0.94549	1.1712e-06
797	O75531	BANF1	2.6892	1.4272	1.1738e-06
798	Q7KZN9	COX15	2.4897	1.316	1.2108e-06
799	Q02809	PLOD1	3.4999	1.8073	1.2159e-06
800	P36404	ARL2	4.5906	2.1987	1.2315e-06
801	Q16775	HAGH	0.37238	-1.4251	1.2406e-06
802	P23193	TCEA1	2.6292	1.3946	1.2406e-06
803	P23141	CES1	0.32557	-1.619	1.2478e-06
804	P46379	BAG6	1.8554	0.89172	1.2507e-06
805	Q9H0B6	KLC2	2.3433	1.2285	1.2567e-06
806	Q9Y606	PUS1	2.5773	1.3659	1.2777e-06
807	Q9NVV0	TMEM38B	2.5573	1.3546	1.3092e-06
808	O75880	SCO1	0.45828	-1.1257	1.332e-06
809	P05181	CYP2E1	0.22895	-2.1269	1.3349e-06
810	P62306	SNRPF	2.8542	1.5131	1.3391e-06
811	P11532	DMD	0.45092	-1.149	1.3679e-06
812	Q6NZ67	MZT2B	2.1743	1.1206	1.3702e-06
813	P63279	UBE2I	1.8189	0.86308	1.3731e-06
814	O75312	ZPR1	2.2695	1.1824	1.4672e-06
815	P62310	LSM3	2.2465	1.1677	1.4672e-06
816	Q8TC12	RDH11	0.46287	-1.1113	1.4857e-06
817	Q9NRF9	POLE3	5.9463	2.572	1.5028e-06
818	Q6UN15	FIP1L1	2.141	1.0983	1.5028e-06
819	Q99720	SIGMAR1	0.49743	-1.0074	1.5028e-06
820	Q9UQ35	SRRM2	2.0259	1.0186	1.5322e-06
821	A8MWD9;P62308	SNRPGP15	1.8436	0.8825	1.5454e-06
822	Q9UHD1	CHORDC1	2.7392	1.4538	1.5523e-06
823	Q8WY91	THAP4	0.28578	-1.807	1.5708e-06
824	O43704	SULT1B1	0.25167	-1.9904	1.59e-06
825	Q6NUM9	RETSAT	0.46212	-1.1137	1.6003e-06
826	Q01105	SET	1.8515	0.88873	1.6041e-06
827	P61326	MAGOH	3.2687	1.7087	1.6468e-06
828	P09874	PARP1	3.6957	1.8858	1.6821e-06
829	Q9BQ69	MACROD1	0.39642	-1.3349	1.6939e-06
830	Q9UHR4	BAIAP2L1	2.8016	1.4863	1.6998e-06
831	Q9UDX5	MTFP1	2.814	1.4926	1.7103e-06
832	O95182	NDUFA7	0.48249	-1.0514	1.7382e-06
833	Q9P032	NDUFAF4	2.0503	1.0358	1.7405e-06
834	Q96L92	SNX27	2.0951	1.067	1.7538e-06
835	Q7L5D6	GET4	2.1019	1.0717	1.7539e-06
836	Q9NVA1	UQCC1	2.8016	1.4862	1.7784e-06
837	P33316	DUT	2.6453	1.4034	1.816e-06
838	Q08426	EHHADH	0.33706	-1.5689	1.8293e-06
839	P49902	NT5C2	2.4304	1.2812	1.8293e-06
840	Q14397	GCKR	0.26913	-1.8936	1.8424e-06
841	Q96AE4	FUBP1	2.3295	1.22	1.8483e-06
842	Q13418	ILK	0.54692	-0.8706	1.8611e-06
843	P14920	DAO	0.20295	-2.3008	1.9536e-06
844	O43488	AKR7A2	0.53923	-0.89103	2.0385e-06
845	Q02880	TOP2B	3.3732	1.7541	2.046e-06
846	P23378	GLDC	0.13674	-2.8705	2.0774e-06
847	Q02318	CYP27A1	0.41624	-1.2645	2.0871e-06
848	Q9Y333	LSM2	2.0253	1.0181	2.1098e-06
849	Q6P1J9	CDC73	2.4649	1.3015	2.119e-06
850	O15239	NDUFA1	0.24315	-2.0401	2.1295e-06
851	P82933	MRPS9	2.1419	1.0989	2.1341e-06
852	Q96A35	MRPL24	1.8363	0.87682	2.1354e-06
853	Q05519	SRSF11	2.3657	1.2422	2.1696e-06
854	P08034	GJB1	0.397	-1.3328	2.1926e-06
855	Q9UQN3	CHMP2B	2.0723	1.0513	2.2705e-06
856	Q5T653	MRPL2	2.0315	1.0226	2.2796e-06
857	Q12824	SMARCB1	2.4912	1.3168	2.2813e-06
858	O75976	CPD	6.5867	2.7195	2.3166e-06
859	Q8TAQ2	SMARCC2	1.9907	0.99329	2.3315e-06
860	Q70UQ0	IKBIP	2.8346	1.5031	2.3447e-06
861	P26358	DNMT1	2.5912	1.3736	2.3907e-06
862	O76095	JTB	2.267	1.1808	2.3933e-06
863	Q16637	SMN1; SMN2	3.5802	1.84	2.4006e-06
864	P29218	IMPA1	2.8308	1.5012	2.4219e-06
865	Q9P0Z9	PIPOX	0.29599	-1.7564	2.4265e-06
866	Q96HY7	DHTKD1	0.34505	-1.5351	2.486e-06
867	Q96N76	UROC1	0.16436	-2.6051	2.51e-06
868	Q15691	MAPRE1	2.3666	1.2428	2.5152e-06
869	Q96C23	GALM	0.46742	-1.0972	2.5305e-06
870	Q63ZY3	KANK2	0.47648	-1.0695	2.5544e-06
871	Q15911	ZFHX3	0.35569	-1.4913	2.5546e-06
872	Q9P003	CNIH4	1.8719	0.90448	2.5678e-06
873	Q08J23	NSUN2	2.6098	1.3839	2.5709e-06
874	Q9UDR5	AASS	0.26748	-1.9025	2.5747e-06
875	Q9Y6M9	NDUFB9	0.55293	-0.85482	2.5747e-06
876	P82980	RBP5	0.27305	-1.8728	2.5791e-06
877	P15882	CHN1	0.30309	-1.7222	2.5891e-06
878	Q6PD62	CTR9	2.3584	1.2378	2.5974e-06
879	Q96MV1	TLCD4	0.42258	-1.2427	2.6203e-06
880	Q9UKM9	RALY	2.1203	1.0843	2.6419e-06
881	Q9NR19	ACSS2	0.32637	-1.6154	2.6475e-06
882	P49821	NDUFV1	0.53594	-0.89986	2.677e-06
883	Q6YN16	HSDL2	0.53018	-0.91544	2.7252e-06
884	O43760	SYNGR2	3.0906	1.6279	2.8187e-06
885	Q13263	TRIM28	2.68	1.4222	2.8464e-06
886	Q8WYA6	CTNNBL1	2.0826	1.0584	2.968e-06
887	Q9UKD2	MRTO4	4.2517	2.088	3.1229e-06
888	O43826	SLC37A4	0.33194	-1.591	3.1229e-06
889	P28330	ACADL	0.16941	-2.5614	3.2367e-06
890	P08519	LPA	0.22814	-2.132	3.2573e-06
891	A6NCS6	C2orf72	0.53191	-0.91075	3.2573e-06
892	Q13427	PPIG	2.7923	1.4815	3.2574e-06
893	Q9H6E4	CCDC134	2.4177	1.2736	3.2948e-06
894	P0CK96	SLC35E2B	0.21692	-2.2048	3.3811e-06
895	P28331	NDUFS1	0.54706	-0.87023	3.3884e-06
896	Q14151	SAFB2	1.9515	0.96456	3.4463e-06
897	O43852	CALU	2.2193	1.1501	3.495e-06
898	Q9BTC8	MTA3	2.266	1.1802	3.5182e-06
899	P63272	SUPT4H1	3.6082	1.8513	3.6203e-06
900	Q13825	AUH	0.44853	-1.1567	3.6203e-06
901	Q9BSJ5	C17orf80	0.45866	-1.1245	3.7283e-06
902	P98179	RBM3	3.3882	1.7605	3.8101e-06
903	Q9BYD2	MRPL9	2.2255	1.1542	3.8101e-06
904	Q8IZL8	PELP1	2.8699	1.521	3.906e-06
905	O43592	XPOT	2.4147	1.2719	3.922e-06
906	Q93099	HGD	0.33103	-1.595	3.9242e-06
907	Q9C005	DPY30	1.9509	0.96418	4.0096e-06
908	Q9NX62	BPNT2	3.4439	1.7841	4.0188e-06
909	P43121	MCAM	2.771	1.4704	4.0188e-06
910	O00299	CLIC1	2.2541	1.1726	4.0188e-06
911	P23229	ITGA6	5.1529	2.3654	4.0729e-06
912	Q14449	GRB14	0.48059	-1.0571	4.0937e-06
913	O75521	ECI2	0.42083	-1.2487	4.1056e-06
914	Q02790	FKBP4	2.0713	1.0505	4.1657e-06
915	P07108	DBI	0.50682	-0.98047	4.312e-06
916	Q9NW13	RBM28	2.5422	1.3461	4.3351e-06
917	Q00765	REEP5	0.52649	-0.92552	4.3353e-06
918	P26196	DDX6	1.8562	0.89236	4.3658e-06
919	P14543	NID1	6.0754	2.603	4.3755e-06
920	Q86WA6	BPHL	0.46129	-1.1163	4.3875e-06
921	Q8IXM3	MRPL41	1.8114	0.85714	4.4105e-06
922	Q9GZL7	WDR12	4.1719	2.0607	4.4129e-06
923	P04733	MT1F	0.091409	-3.4515	4.4394e-06
924	Q86TX2	ACOT1	0.3835	-1.3827	4.4394e-06
925	Q9UGI8	TES	2.3302	1.2204	4.516e-06
926	P06748	NPM1	1.9052	0.92994	4.6226e-06
927	Q07866	KLC1	1.8168	0.86138	4.657e-06
928	Q8NE86	MCU	2.8485	1.5102	4.6722e-06
929	Q99471	PFDN5	2.5225	1.3349	4.7012e-06
930	Q9BY32	ITPA	1.8114	0.85714	4.722e-06
931	Q9HBR0	SLC38A10	2.1184	1.083	4.7478e-06
932	P55327	TPD52	2.6616	1.4123	4.8161e-06
933	O75874	IDH1	0.52677	-0.92476	5.0151e-06
934	P17812	CTPS1	2.4671	1.3028	5.0372e-06
935	Q16698	DECR1	0.46132	-1.1162	5.1746e-06
936	Q7Z7N9	TMEM179B	2.408	1.2678	5.2493e-06
937	Q6NXT6	TAPT1	0.49306	-1.0202	5.2774e-06
938	Q9BSE5	AGMAT	0.43847	-1.1895	5.3013e-06
939	Q7Z6K5	ARPIN	1.8927	0.92043	5.3724e-06
940	Q9Y676	MRPS18B	2.0379	1.0271	5.3937e-06
941	Q9BQG0	MYBBP1A	2.063	1.0447	5.4112e-06
942	Q6PI48	DARS2	2.6991	1.4325	5.4696e-06
943	Q06787	FMR1	1.9537	0.9662	5.484e-06
944	P05165	PCCA	0.39251	-1.3492	5.5924e-06
945	Q9Y3B7	MRPL11	1.9684	0.977	5.6329e-06
946	P22090	RPS4Y1	0.41019	-1.2856	5.6552e-06
947	P32754	HPD	0.2461	-2.0227	5.7281e-06
948	Q9Y2R9	MRPS7	1.8021	0.84966	5.7281e-06
949	Q96CT7	CCDC124	2.4229	1.2767	5.8466e-06
950	Q8N6S5	ARL6IP6	3.1421	1.6517	5.8899e-06
951	P33240	CSTF2	2.3004	1.2019	6.1601e-06
952	Q9BUB7	TMEM70	2.9042	1.5381	6.402e-06
953	Q99519	NEU1	3.324	1.7329	6.426e-06
954	Q9NVK5	FGFR1OP2	3.1811	1.6695	6.4268e-06
955	O00567	NOP56	1.8345	0.87538	6.4998e-06
956	O95218	ZRANB2	1.8098	0.85585	6.6547e-06
957	Q9HCE1	MOV10	2.0933	1.0657	6.6843e-06
958	Q96HQ2	CDKN2AIPNL	2.8607	1.5164	6.6968e-06
959	O00469	PLOD2	9.3305	3.222	6.743e-06
960	Q7L523	RRAGA	1.9052	0.92991	6.743e-06
961	Q86VD7	SLC25A42	0.44313	-1.1742	6.8248e-06
962	Q9H892	TTC12	2.2851	1.1922	6.8848e-06
963	Q9UBN7	HDAC6	0.4047	-1.3051	6.9568e-06
964	Q6PCB0	VWA1	5.7887	2.5332	6.9635e-06
965	Q9Y4Y9	LSM5	2.3055	1.2051	7.1579e-06
966	P82673	MRPS35	2.2287	1.1562	7.1793e-06
967	P54709	ATP1B3	5.5203	2.4647	7.2324e-06
968	Q16563	SYPL1	4.5867	2.1974	7.2944e-06
969	Q9UKU0	ACSL6	0.26931	-1.8927	7.3119e-06
970	P55854	SUMO3	1.8867	0.91583	7.3742e-06
971	Q7L5Y1	ENOSF1	0.40741	-1.2954	7.4279e-06
972	Q8WXF1	PSPC1	2.6519	1.407	7.6807e-06
973	O95302	FKBP9	2.8992	1.5357	7.7446e-06
974	Q6ZUJ8	PIK3AP1	0.54871	-0.8659	7.8258e-06
975	Q8NF37	LPCAT1	3.8073	1.9288	7.9912e-06
976	Q9UHD9	UBQLN2	2.5117	1.3287	8.071e-06
977	O14681	EI24	0.50445	-0.98723	8.2171e-06
978	O60232	ZNRD2	3.1364	1.6491	8.8356e-06
979	Q99873	PRMT1	3.1139	1.6387	8.9264e-06
980	Q13242	SRSF9	2.2846	1.1919	9.0348e-06
981	Q3LXA3	TKFC	0.26445	-1.919	9.293e-06
982	P05089	ARG1	0.3094	-1.6925	9.4457e-06
983	P22087	FBL	1.8733	0.90557	9.4457e-06
984	Q9BYE7	PCGF6	0.25896	-1.9492	9.5332e-06
985	O15488	GYG2	0.35318	-1.5015	9.5577e-06
986	P55060	CSE1L	2.0988	1.0696	9.6566e-06
987	Q9P287	BCCIP	2.2187	1.1497	1.0001e-05
988	Q9HD45	TM9SF3	1.8193	0.86341	1.0006e-05
989	Q9H6T3	RPAP3	2.0258	1.0185	1.036e-05
990	Q9BU61	NDUFAF3	1.9551	0.96723	1.0511e-05
991	Q5RI15	COX20	1.9932	0.99508	1.0537e-05
992	P39060	COL18A1	1.9564	0.96821	1.0538e-05
993	P21397	MAOA	0.48747	-1.0366	1.0612e-05
994	O95881	TXNDC12	1.8197	0.86366	1.0734e-05
995	P78347	GTF2I	2.5866	1.3711	1.0797e-05
996	Q8NFH4	NUP37	1.9256	0.94533	1.0872e-05
997	P05114	HMGN1	2.1792	1.1238	1.1142e-05
998	Q14566	MCM6	3.4153	1.772	1.1521e-05
999	Q9UKM7	MAN1B1	2.0314	1.0225	1.1675e-05
1000	Q5T0N5	FNBP1L	2.6335	1.397	1.1774e-05
1001	Q02985	CFHR3	0.31763	-1.6546	1.2126e-05
1002	Q9UN81	L1RE1	3.7917	1.9228	1.2184e-05
1003	P18615	NELFE	2.8227	1.4971	1.2231e-05
1004	Q9BXP2	SLC12A9	3.4968	1.806	1.2271e-05
1005	Q96T51	RUFY1	1.8993	0.92544	1.2289e-05
1006	Q9H910	JPT2	2.6881	1.4266	1.2318e-05
1007	Q16611	BAK1	5.4551	2.4476	1.2322e-05
1008	Q96DH6	MSI2	3.2048	1.6802	1.2552e-05
1009	O75663	TIPRL	2.1866	1.1287	1.2808e-05
1010	P30049	ATP5F1D	0.44888	-1.1556	1.3205e-05
1011	Q86U10	ASPG	0.27526	-1.8611	1.3217e-05
1012	Q99611	SEPHS2	0.53433	-0.90419	1.3262e-05
1013	Q9BY77	POLDIP3	2.0761	1.0539	1.3411e-05
1014	P11226	MBL2	0.16841	-2.57	1.3551e-05
1015	Q9Y617	PSAT1	0.45093	-1.149	1.3893e-05
1016	Q9UHA3	RSL24D1	17.079	4.0942	1.4055e-05
1017	Q86YT5	SLC13A5	0.31278	-1.6768	1.4205e-05
1018	Q9H477	RBKS	0.39351	-1.3455	1.4628e-05
1019	P63104	YWHAZ	2.224	1.1532	1.4832e-05
1020	Q9Y2P8	RCL1	2.0119	1.0085	1.4881e-05
1021	Q9NP74	PALMD	0.48707	-1.0378	1.5027e-05
1022	Q8TDN6	BRIX1	3.4587	1.7902	1.5036e-05
1023	Q9H0R8	GABARAPL1	0.45479	-1.1367	1.5036e-05
1024	Q6YP21	KYAT3	0.46253	-1.1124	1.5119e-05
1025	Q9Y3A3	MOB4	2.3508	1.2332	1.5181e-05
1026	Q92542	NCSTN	3.5521	1.8287	1.5548e-05
1027	Q9Y694	SLC22A7	0.32598	-1.6171	1.5637e-05
1028	Q99470	SDF2	2.7138	1.4403	1.614e-05
1029	Q12788	TBL3	2.5582	1.3551	1.6175e-05
1030	O60443	GSDME	2.6506	1.4063	1.6796e-05
1031	O00483	NDUFA4	0.53229	-0.90972	1.7117e-05
1032	Q8TBG4	ETNPPL	0.21604	-2.2106	1.7656e-05
1033	Q9Y5U8	MPC1	0.41461	-1.2702	1.7787e-05
1034	Q92900	UPF1	1.8242	0.86727	1.8084e-05
1035	P49750	YLPM1	1.8992	0.92538	1.8971e-05
1036	P22307	SCP2	0.38214	-1.3878	1.9179e-05
1037	Q9NNW7	TXNRD2	0.54475	-0.87632	1.9335e-05
1038	Q9UHE5	NAT8	0.40681	-1.2976	1.9574e-05
1039	P11717	IGF2R	2.1895	1.1306	2.019e-05
1040	Q02153	GUCY1B1	0.49825	-1.0051	2.0311e-05
1041	Q9Y3C6	PPIL1	1.8258	0.86857	2.0325e-05
1042	Q9Y2Q9	MRPS28	1.8476	0.88562	2.086e-05
1043	P31512	FMO4	0.34887	-1.5192	2.0895e-05
1044	P51398	DAP3	1.8635	0.89799	2.1629e-05
1045	Q9HAT2	SIAE	0.49742	-1.0075	2.1884e-05
1046	Q16222	UAP1	0.52579	-0.92743	2.1978e-05
1047	Q8TDX5	ACMSD	0.2581	-1.954	2.2203e-05
1048	O14832	PHYH	0.4347	-1.2019	2.238e-05
1049	O75934	BCAS2	2.1949	1.1341	2.2722e-05
1050	Q92733	PRCC	3.8776	1.9551	2.2937e-05
1051	Q9GZM5	YIPF3	1.9454	0.96007	2.3027e-05
1052	Q15121	PEA15	2.0081	1.0058	2.3237e-05
1053	Q8NBJ5	COLGALT1	2.0749	1.053	2.336e-05
1054	Q96BP3	PPWD1	2.1586	1.1101	2.3605e-05
1055	Q9H4A5	GOLPH3L	2.6903	1.4278	2.4202e-05
1056	O00264	PGRMC1	0.51708	-0.95154	2.5433e-05
1057	Q15904	ATP6AP1	3.1035	1.6339	2.5588e-05
1058	Q9NQ29	LUC7L	1.9334	0.95114	2.5898e-05
1059	P04040	CAT	0.35431	-1.4969	2.6047e-05
1060	Q99735	MGST2	0.31269	-1.6772	2.7014e-05
1061	Q9NUQ9	CYRIB	2.2103	1.1443	2.7227e-05
1062	Q9Y2R5	MRPS17	2.0408	1.0292	2.7447e-05
1063	Q9HCS2	CYP4F12	0.28496	-1.8112	2.7942e-05
1064	Q9ULS5	TMCC3	0.22736	-2.1369	2.801e-05
1065	Q9NRF8	CTPS2	2.0641	1.0455	2.8204e-05
1066	O60504	SORBS3	0.54727	-0.86966	2.8213e-05
1067	Q86WA8	LONP2	0.54046	-0.88775	2.8535e-05
1068	P10620	MGST1	0.4177	-1.2595	2.8742e-05
1069	O95183	VAMP5	0.47706	-1.0678	3.038e-05
1070	Q7Z2K6	ERMP1	1.9035	0.92864	3.0989e-05
1071	Q9H8M9	EVA1A	0.35055	-1.5123	3.1321e-05
1072	P15586	GNS	1.9328	0.95072	3.1347e-05
1073	P0C7P0	CISD3	0.49125	-1.0255	3.1714e-05
1074	Q96NB2	SFXN2	0.42025	-1.2507	3.2316e-05
1075	P17026	ZNF22	4.5918	2.1991	3.2567e-05
1076	Q9UI09	NDUFA12	0.55055	-0.86107	3.2733e-05
1077	Q8IXB1	DNAJC10	1.9365	0.95347	3.3166e-05
1078	Q03426	MVK	0.44362	-1.1726	3.3286e-05
1079	Q14137	BOP1	3.0126	1.591	3.3703e-05
1080	Q9UNN5	FAF1	1.8282	0.87046	3.4281e-05
1081	P35218	CA5A	0.25509	-1.9709	3.4589e-05
1082	Q9Y6G3	MRPL42	2.9116	1.5418	3.7756e-05
1083	Q5VT52	RPRD2	2.3149	1.2109	3.8928e-05
1084	Q13188	STK3	2.3888	1.2563	3.9608e-05
1085	Q99487	PAFAH2	0.45153	-1.1471	3.9861e-05
1086	Q6P1N9	TATDN1	2.8271	1.4993	4.0432e-05
1087	Q96S52	PIGS	2.3517	1.2337	4.073e-05
1088	Q9H227	GBA3	0.22891	-2.1271	4.0932e-05
1089	Q9Y221	NIP7	2.2044	1.1404	4.1009e-05
1090	Q5BJH7	YIF1B	1.9935	0.9953	4.1105e-05
1091	O95573	ACSL3	2.2625	1.1779	4.1218e-05
1092	Q13541	EIF4EBP1	1.9473	0.96144	4.1249e-05
1093	P21980	TGM2	0.40656	-1.2985	4.145e-05
1094	Q6QNY0	BLOC1S3	2.4155	1.2723	4.1792e-05
1095	Q9HBU6	ETNK1	2.7484	1.4586	4.4246e-05
1096	P04075	ALDOA	2.9208	1.5464	4.526e-05
1097	Q96K19	RNF170	0.51259	-0.96412	4.556e-05
1098	Q9H2V7	SPNS1	2.631	1.3956	4.6678e-05
1099	O60262	GNG7	0.3365	-1.5713	4.7043e-05
1100	Q9BRT2	UQCC2	1.8781	0.90924	4.7122e-05
1101	P35754	GLRX	0.53248	-0.9092	4.7181e-05
1102	Q9BSD7	NTPCR	2.4741	1.3069	4.7747e-05
1103	O00178	GTPBP1	2.0242	1.0173	4.8446e-05
1104	Q92626	PXDN	3.2223	1.6881	4.9605e-05
1105	Q6IPR1	ETFRF1	0.40432	-1.3064	5.0039e-05
1106	Q13356	PPIL2	2.2217	1.1517	5.0285e-05
1107	O60437	PPL	0.45184	-1.1461	5.0297e-05
1108	P52292	KPNA2	3.5103	1.8116	5.1548e-05
1109	O95049	TJP3	0.51865	-0.94716	5.1898e-05
1110	Q9Y5K6	CD2AP	2.2241	1.1532	5.2159e-05
1111	Q96T60	PNKP	2.5656	1.3593	5.2334e-05
1112	Q9NWW5	CLN6	2.0665	1.0472	5.2367e-05
1113	P10586	PTPRF	2.1705	1.118	5.2477e-05
1114	O15120	AGPAT2	0.51041	-0.97028	5.2782e-05
1115	A6NDG6	PGP	2.3836	1.2531	5.3029e-05
1116	P40123	CAP2	4.0413	2.0148	5.3426e-05
1117	Q9Y3E7	CHMP3	2.4457	1.2902	5.4229e-05
1118	Q8N5M1	ATPAF2	0.53814	-0.89394	5.5294e-05
1119	P62253	UBE2G1	1.9086	0.9325	5.691e-05
1120	Q5VV42	CDKAL1	2.31	1.2079	5.8183e-05
1121	O43374	RASA4	0.38648	-1.3715	5.8919e-05
1122	O75175	CNOT3	1.9489	0.96266	5.9219e-05
1123	Q5VW32	BROX	1.9579	0.9693	5.9583e-05
1124	P30405	PPIF	0.51287	-0.96332	5.969e-05
1125	Q13442	PDAP1	1.8141	0.85925	5.9788e-05
1126	Q13867	BLMH	2.0508	1.0362	6.0326e-05
1127	P35610	SOAT1	5.6412	2.496	6.1806e-05
1128	P50281	MMP14	3.0833	1.6245	6.1819e-05
1129	Q96E52	OMA1	0.52643	-0.92569	6.1966e-05
1130	P54289	CACNA2D1	0.37275	-1.4237	6.2288e-05
1131	P35575	G6PC1	0.39952	-1.3237	6.3606e-05
1132	Q9NUL3	STAU2	1.8786	0.90963	6.3606e-05
1133	O95299	NDUFA10	0.54452	-0.87694	6.3989e-05
1134	P12268	IMPDH2	1.9341	0.95164	6.4249e-05
1135	P13688	CEACAM1	5.1115	2.3538	6.5059e-05
1136	O95169	NDUFB8	0.54083	-0.88675	6.6138e-05
1137	Q9H773	DCTPP1	5.3227	2.4122	6.7716e-05
1138	Q9Y223	GNE	0.4526	-1.1437	6.8217e-05
1139	P49768	PSEN1	2.6232	1.3914	6.9806e-05
1140	Q8WUH6	TMEM263	2.5665	1.3598	7.0324e-05
1141	Q2NL82	TSR1	2.1309	1.0915	7.0324e-05
1142	P00966	ASS1	0.26272	-1.9284	7.0712e-05
1143	Q9NQP4	PFDN4	2.5841	1.3697	7.1588e-05
1144	Q8WUD4	CCDC12	2.5692	1.3613	7.2288e-05
1145	Q9NRX5	SERINC1	1.8877	0.91666	7.233e-05
1146	Q9BQ67	GRWD1	2.46	1.2986	7.3331e-05
1147	P28845	HSD11B1	0.28872	-1.7922	7.3899e-05
1148	O43768	ENSA	2.5921	1.3741	7.4172e-05
1149	Q9Y5R8	TRAPPC1	1.9447	0.95955	7.481e-05
1150	P55209	NAP1L1	4.5997	2.2015	7.4981e-05
1151	Q96LR5	UBE2E2	2.4757	1.3078	7.6812e-05
1152	P82930	MRPS34	1.8837	0.91355	7.7714e-05
1153	P43304	GPD2	3.6683	1.8751	8.2884e-05
1154	Q15485	FCN2	0.29876	-1.7429	8.3315e-05
1155	Q9H920	RNF121	2.0705	1.05	8.4077e-05
1156	Q9H0T7	RAB17	0.54993	-0.86268	8.8203e-05
1157	Q6ZSR9	-	1.9699	0.97814	8.9134e-05
1158	Q8NEZ5	FBXO22	2.0762	1.0539	9.077e-05
1159	Q5T1C6	THEM4	3.6818	1.8804	9.1723e-05
1160	Q9BZV2	SLC19A3	0.44748	-1.1601	9.19e-05
1161	Q9BTZ2	DHRS4	0.37886	-1.4003	9.2002e-05
1162	Q8WW59	SPRYD4	0.37664	-1.4087	9.4074e-05
1163	Q9BWD1	ACAT2	0.55154	-0.85848	9.8039e-05
1164	Q6ZVK8	NUDT18	0.23941	-2.0624	0.00010212
1165	Q9UHI7	SLC23A1	2.8021	1.4865	0.00010271
1166	O95718	ESRRB	0.24779	-2.0128	0.00010355
1167	O75367	MACROH2A1	2.5795	1.3671	0.00010418
1168	Q8WVQ1	CANT1	0.17107	-2.5473	0.00010524
1169	P14618	PKM	3.9249	1.9726	0.00010599
1170	O95400	CD2BP2	3.6596	1.8717	0.00010762
1171	O43156	TTI1	2.2136	1.1464	0.0001082
1172	P32456	GBP2	1.9886	0.99177	0.00010902
1173	Q9HB66	MKKS	1.8936	0.9211	0.0001091
1174	P30520	ADSS2	2.3807	1.2514	0.00011066
1175	Q14527	HLTF	2.1822	1.1258	0.00011387
1176	P31947	SFN	2.3543	1.2353	0.00011439
1177	O00767	SCD	3.9603	1.9856	0.00011631
1178	Q10471	GALNT2	2.309	1.2072	0.00011631
1179	Q6UB28	METAP1D	2.7711	1.4705	0.00011781
1180	Q16777;Q6FI13	H2AC20	2.0129	1.0092	0.00012299
1181	Q9Y2D2	SLC35A3	0.55198	-0.85731	0.00012303
1182	C9JLW8	MCRIP1	2.1469	1.1023	0.00012702
1183	Q8IWY8	ZSCAN29	0.32321	-1.6295	0.00012894
1184	Q96DG6	CMBL	0.36704	-1.446	0.00013007
1185	P11047	LAMC1	5.8283	2.5431	0.00013051
1186	Q9BSH5	HDHD3	0.52316	-0.93468	0.00013128
1187	Q8WUA4	GTF3C2	0.30534	-1.7115	0.00013142
1188	P16435	POR	0.53699	-0.89702	0.0001379
1189	O95639	CPSF4	2.013	1.0093	0.00014248
1190	P17174	GOT1	0.44277	-1.1754	0.00014774
1191	Q9BX51	GGTLC1	1.9805	0.98589	0.00014792
1192	Q13043	STK4	2.0429	1.0306	0.00014958
1193	O00154	ACOT7	3.0325	1.6005	0.00014963
1194	Q6ZVE7	GOLT1A	0.42391	-1.2382	0.00015038
1195	O75607	NPM3	6.6208	2.727	0.0001519
1196	Q9HA82	CERS4	0.52508	-0.9294	0.00015222
1197	P53701	HCCS	1.8345	0.87535	0.00015326
1198	Q9C0B0	UNK	0.49056	-1.0275	0.00015347
1199	Q96EY8	MMAB	0.45482	-1.1366	0.00015392
1200	Q9Y2H0	DLGAP4	2.0062	1.0044	0.00015483
1201	Q9UI32	GLS2	0.26931	-1.8927	0.00015516
1202	Q6PHW0	IYD	0.33898	-1.5607	0.00015516
1203	Q9NR48	ASH1L	2.4408	1.2873	0.00015872
1204	P42126	ECI1	0.44006	-1.1842	0.00015872
1205	A4D2B8	PMS2P1	2.2357	1.1608	0.00016015
1206	P00742	F10	3.4669	1.7937	0.00016045
1207	P00738	HP	0.51548	-0.95602	0.00016081
1208	Q9P258	RCC2	4.6074	2.204	0.00016111
1209	Q9BYG3	NIFK	2.1408	1.0981	0.00016507
1210	Q9UM54	MYO6	2.1236	1.0865	0.00016644
1211	Q969T9	WBP2	2.2063	1.1416	0.00016981
1212	Q9Y3D0	CIAO2B	1.9124	0.93535	0.00016992
1213	O94875	SORBS2	0.38327	-1.3836	0.00017128
1214	Q14671	PUM1	1.946	0.9605	0.00017517
1215	P00488	F13A1	3.4813	1.7996	0.00017706
1216	Q9BRJ6	C7orf50	3	1.585	0.00017706
1217	O75475	PSIP1	2.1179	1.0826	0.00018029
1218	Q9UKK3	PARP4	2.3884	1.2561	0.00018126
1219	Q05397	PTK2	2.0405	1.0289	0.00018218
1220	Q5SYB0	FRMPD1	8.2332	3.0414	0.00018268
1221	P23434	GCSH	0.30962	-1.6914	0.0001835
1222	P40121	CAPG	3.8534	1.9461	0.00018467
1223	Q9H490	PIGU	2.3979	1.2618	0.00018613
1224	Q9H0S4	DDX47	3.901	1.9638	0.00018779
1225	P17568	NDUFB7	0.53266	-0.90871	0.00018779
1226	Q9NVV5	AIG1	0.37282	-1.4234	0.00018967
1227	Q96S15	WDR24	0.12799	-2.9659	0.00019073
1228	Q9H444	CHMP4B	1.9029	0.92823	0.00019219
1229	Q9C0D5	TANC1	0.51134	-0.96764	0.00019562
1230	Q9H221	ABCG8	0.33723	-1.5682	0.00019896
1231	P01019	AGT	3.499	1.8069	0.00020057
1232	Q8IUE6	H2AC21	2.4219	1.2761	0.00020335
1233	P16949	STMN1	6.1126	2.6118	0.00020546
1234	Q9H3K6	BOLA2; BOLA2B	4.2112	2.0742	0.0002092
1235	O75340	PDCD6	1.9011	0.92681	0.00020933
1236	Q8N131	TMEM123	2.7659	1.4677	0.00021174
1237	O95619	YEATS4	2.1451	1.1011	0.00021743
1238	P51668;Q9Y2X8	UBE2D1;UBE2D4	2.8415	1.5067	0.00021816
1239	O00425	IGF2BP3	5.4295	2.4408	0.0002185
1240	Q9NYQ3	HAO2	0.27918	-1.8407	0.00021961
1241	O94925	GLS	5.5934	2.4837	0.00023587
1242	P51808	DYNLT3	2.4078	1.2677	0.00023619
1243	P51790	CLCN3	2.3217	1.2152	0.00023663
1244	P16083	NQO2	0.20283	-2.3017	0.00023885
1245	Q9H6R3	ACSS3	0.39743	-1.3312	0.00024014
1246	Q9Y5V0	ZNF706	5.6322	2.4937	0.00024194
1247	Q9BQL6	FERMT1	0.5407	-0.88711	0.00024283
1248	Q9NWB6	ARGLU1	2.1905	1.1313	0.00024309
1249	O60306	AQR	1.9694	0.97778	0.00025
1250	Q86TS9	MRPL52	2.975	1.5729	0.00025047
1251	P03928	MT-ATP8	0.54123	-0.88569	0.00025244
1252	Q14978	NOLC1	1.9293	0.94808	0.00025518
1253	P06241	FYN	0.34614	-1.5306	0.00025852
1254	Q96S55	WRNIP1	2.43	1.2809	0.00026071
1255	P04216	THY1	3.2697	1.7092	0.00026111
1256	Q16719	KYNU	0.45026	-1.1512	0.00026746
1257	P49281	SLC11A2	2.8407	1.5063	0.00026936
1258	A2VDF0	FUOM	0.23488	-2.09	0.00029534
1259	P49888	SULT1E1	0.27566	-1.859	0.00029621
1260	Q16878	CDO1	0.2231	-2.1642	0.00030411
1261	P33897	ABCD1	1.9814	0.98652	0.00030816
1262	Q14534	SQLE	2.8541	1.513	0.00030971
1263	Q14257	RCN2	2.4116	1.27	0.00031093
1264	Q07889	SOS1	2.0165	1.0119	0.00031457
1265	P02649	APOE	3.503	1.8086	0.00032222
1266	Q9NQL2	RRAGD	1.8214	0.86502	0.00032374
1267	Q92576	PHF3	1.9481	0.96209	0.00033797
1268	O15321	TM9SF1	1.8398	0.87956	0.00033847
1269	O43315	AQP9	0.32964	-1.601	0.00034177
1270	P18283	GPX2	0.41609	-1.265	0.00034218
1271	P12074	COX6A1	0.3615	-1.4679	0.00034735
1272	Q7Z3D6	DGLUCY	0.54147	-0.88504	0.00035671
1273	Q9Y3A4	RRP7A	2.261	1.177	0.00035798
1274	Q96Q45	TMEM237	6.3976	2.6775	0.00035836
1275	Q9Y3E2	BOLA1	2.0034	1.0025	0.0003643
1276	P20853	CYP2A7	0.17046	-2.5525	0.00036634
1277	P37802	TAGLN2	1.8309	0.87256	0.00036728
1278	O15498	YKT6	1.8121	0.85769	0.000368
1279	P0C0S5;Q71UI9	H2AZ1;H2AZ2	2.6841	1.4244	0.00037011
1280	P16152	CBR1	0.5159	-0.95484	0.00037266
1281	Q16585	SGCB	0.22079	-2.1792	0.00037289
1282	P31213	SRD5A2	0.18774	-2.4132	0.00037711
1283	P14210	HGF	2.917	1.5445	0.00038441
1284	P41743	PRKCI	1.8627	0.89739	0.0003938
1285	P15529	CD46	1.8994	0.92552	0.00039436
1286	Q8ND04	SMG8	2.2751	1.1859	0.0003975
1287	Q7Z7L1	SLFN11	3.8255	1.9356	0.00041297
1288	Q13287	NMI	1.8114	0.85707	0.00041746
1289	Q13423	NNT	0.5511	-0.85962	0.00041865
1290	Q9NVR2	INTS10	0.38882	-1.3628	0.00041949
1291	P07942	LAMB1	8.5914	3.1029	0.00041951
1292	Q99807	COQ7	0.54344	-0.87982	0.00041983
1293	P34741	SDC2	6.9033	2.7873	0.0004277
1294	Q8NEW0	SLC30A7	2.2211	1.1513	0.00043278
1295	P02652	APOA2	2.1177	1.0825	0.00044101
1296	Q13085	ACACA	1.8157	0.8605	0.00044101
1297	Q9HCL2	GPAM	0.42604	-1.2309	0.0004412
1298	Q9NWT1	PAK1IP1	2.4292	1.2805	0.00044214
1299	O95202	LETM1	1.9803	0.98574	0.00044947
1300	Q92979	EMG1	3.4383	1.7817	0.00046416
1301	O43759	SYNGR1	3.5888	1.8435	0.00046675
1302	Q86TP1	PRUNE1	1.8217	0.86525	0.00046867
1303	Q96BR5	COA7	2.1453	1.1012	0.00047377
1304	P26583	HMGB2	2.8677	1.5199	0.000476
1305	Q8NI99	ANGPTL6	0.13348	-2.9053	0.00047908
1306	Q9NPA8	ENY2	2.1784	1.1233	0.00048772
1307	Q9NY61	AATF	2.2029	1.1394	0.00049812
1308	Q6UW78	UQCC3	2.8894	1.5308	0.00050596
1309	A8MWL7;Q9NUH8	TMEM14DP;TMEM14B	3.8444	1.9427	0.00050668
1310	Q13610	PWP1	2.231	1.1577	0.00053025
1311	O95857	TSPAN13	3.1318	1.647	0.0005382
1312	Q9BR61	ACBD6	2.0747	1.0529	0.00054136
1313	O95562	SFT2D2	2.1582	1.1098	0.00054815
1314	O60488	ACSL4	19.059	4.2524	0.00055187
1315	O95210	STBD1	0.41024	-1.2855	0.00055262
1316	Q9BVJ7	DUSP23	1.8553	0.89165	0.00055262
1317	Q13428	TCOF1	2.3115	1.2088	0.00056426
1318	Q96DA6	DNAJC19	1.8222	0.86569	0.00056759
1319	P19623	SRM	2.5571	1.3545	0.00059054
1320	P42357	HAL	0.37839	-1.4021	0.0005948
1321	P53370	NUDT6	0.41424	-1.2714	0.00060364
1322	Q6ZWL3	CYP4V2	0.48907	-1.0319	0.00061005
1323	P20020	ATP2B1	2.2727	1.1844	0.00061392
1324	P49321	NASP	2.9697	1.5703	0.00061682
1325	Q16473	TNXA	0.32821	-1.6073	0.00062167
1326	P33241	LSP1	2.3695	1.2446	0.00063425
1327	P15428	HPGD	0.37363	-1.4203	0.00063604
1328	Q8IYU8	MICU2	2.6341	1.3973	0.00063764
1329	O00338	SULT1C2	9.4704	3.2434	0.0006409
1330	O76024	WFS1	2.602	1.3796	0.00064851
1331	O14495	PLPP3	0.55012	-0.86218	0.00065032
1332	P83916	CBX1	2.3509	1.2332	0.00065548
1333	Q9UHY1	NRBP1	1.8895	0.91804	0.00066368
1334	Q9BYC8	MRPL32	2.5687	1.361	0.00066437
1335	Q6UW63	POGLUT2	2.5655	1.3593	0.00066437
1336	P50895	BCAM	3.9198	1.9708	0.0006721
1337	P17931	LGALS3	2.7612	1.4653	0.00067291
1338	P06681	C2	2.8218	1.4966	0.00067388
1339	P16104	H2AX	2.5903	1.3731	0.00067411
1340	P09210	GSTA2	0.094522	-3.4032	0.00067609
1341	O00592	PODXL	4.3731	2.1287	0.00067719
1342	Q9NPH3	IL1RAP	2.3062	1.2055	0.00068056
1343	P82912	MRPS11	1.9253	0.94506	0.00068719
1344	Q969E2	SCAMP4	2.0007	1.0005	0.00068807
1345	Q15050	RRS1	2.0717	1.0508	0.00068946
1346	Q99614	TTC1	2.3274	1.2187	0.00070921
1347	Q8IYB5	SMAP1	1.8229	0.86622	0.00071197
1348	Q9NPY3	CD93	2.1948	1.1341	0.00072534
1349	O75165	DNAJC13	1.892	0.91993	0.00074235
1350	P46926	GNPDA1	1.8559	0.89214	0.0007596
1351	P10635	CYP2D6	0.32794	-1.6085	0.00076937
1352	P54886	ALDH18A1	2.8308	1.5012	0.00079258
1353	P31350	RRM2	2.3552	1.2359	0.00080718
1354	Q9UPN6	SCAF8	1.9644	0.97411	0.00081209
1355	Q14764	MVP	2.7025	1.4343	0.00083293
1356	Q9NSY2	STARD5	0.4254	-1.2331	0.00084708
1357	P07355	ANXA2	2.0487	1.0347	0.00085184
1358	Q9BT73	PSMG3	1.9536	0.96612	0.00085901
1359	P45973	CBX5	2.1993	1.1371	0.00085958
1360	Q15758	SLC1A5	7.0417	2.8159	0.00090772
1361	P07099	EPHX1	0.50682	-0.98046	0.00090827
1362	Q9Y6X5	ENPP4	2.0564	1.0401	0.0009126
1363	O15460	P4HA2	3.2884	1.7174	0.0009239
1364	P21549	AGXT	0.39231	-1.3499	0.00092855
1365	Q14520	HABP2	3.0453	1.6066	0.00093497
1366	O15164	TRIM24	2.1943	1.1338	0.00094211
1367	O60656	UGT1A9	0.44511	-1.1678	0.0010189
1368	Q5TA50	CPTP	0.50716	-0.9795	0.001022
1369	O95236	APOL3	0.46401	-1.1078	0.0010289
1370	Q92597	NDRG1	4.607	2.2038	0.0010522
1371	Q96S97	MYADM	1.9505	0.96383	0.0010548
1372	P51511	MMP15	0.24645	-2.0206	0.0011303
1373	Q99541	PLIN2	5.596	2.4844	0.0011323
1374	P45877	PPIC	3.4961	1.8058	0.0011467
1375	Q9H0U6	MRPL18	1.843	0.88206	0.0011518
1376	P63098	PPP3R1	2.0078	1.0056	0.0011621
1377	Q9Y4Z0	LSM4	1.8067	0.85332	0.0011694
1378	P27487	DPP4	2.7888	1.4797	0.0012172
1379	P17813	ENG	0.38467	-1.3783	0.0012188
1380	Q9Y6X4	FAM169A	2.6749	1.4195	0.0012337
1381	P22570	FDXR	0.48483	-1.0445	0.001283
1382	Q8TBE9	NANP	1.9815	0.98658	0.001292
1383	P11150	LIPC	0.53256	-0.90897	0.0012949
1384	P63261	ACTG1	1.9556	0.96761	0.0013078
1385	Q9Y421	FAM32A	0.38766	-1.3671	0.0013589
1386	Q04837	SSBP1	2.022	1.0158	0.0013678
1387	Q6ZNB6	NFXL1	2.0534	1.038	0.0013787
1388	P78330	PSPH	9.8778	3.3042	0.0013831
1389	P61421	ATP6V0D1	1.9836	0.98811	0.0013854
1390	Q9UIC8	LCMT1	2.0982	1.0691	0.0013887
1391	P84101	SERF2	2.3439	1.2289	0.0013921
1392	Q3ZAQ7	VMA21	3.7739	1.916	0.0014335
1393	Q16881	TXNRD1	2.6056	1.3816	0.0014696
1394	Q8WY22	BRI3BP	2.7752	1.4726	0.0014723
1395	B1AK53	ESPN	0.42511	-1.2341	0.0014836
1396	P54105	CLNS1A	1.8527	0.88965	0.0014843
1397	P11413	G6PD	7.4858	2.9042	0.0015436
1398	P35080	PFN2	5.4362	2.4426	0.0015436
1399	P36955	SERPINF1	4.2435	2.0853	0.0015603
1400	Q96AY3	FKBP10	4.6756	2.2251	0.0015712
1401	O60218	AKR1B10	9.3733	3.2286	0.0015778
1402	P02656	APOC3	0.54532	-0.87483	0.0016726
1403	P01034	CST3	2.11	1.0772	0.0016778
1404	P49590	HARS2	2.3003	1.2018	0.0017023
1405	Q6RW13	AGTRAP	3.0855	1.6255	0.0017084
1406	O00468	AGRN	4.7338	2.243	0.0017188
1407	P13611	VCAN	11.411	3.5124	0.0017301
1408	Q9Y6A5	TACC3	0.19986	-2.323	0.0017466
1409	Q9ULC3	RAB23	2.1992	1.137	0.0017706
1410	P48681	NES	2.4938	1.3184	0.0018109
1411	O75882	ATRN	2.2459	1.1673	0.0018296
1412	A0A0B4J2F0	PIGBOS1	3.3062	1.7252	0.00184
1413	P55058	PLTP	4.3084	2.1072	0.0018493
1414	P29401	TKT	2.3802	1.2511	0.0018576
1415	Q96FX7	TRMT61A	2.3953	1.2602	0.0019337
1416	Q3MII6	TBC1D25	7.7012	2.9451	0.0019412
1417	P61956	SUMO2	2.021	1.0151	0.0019549
1418	Q14011	CIRBP	1.827	0.86945	0.001988
1419	Q14032	BAAT	0.3852	-1.3763	0.0020023
1420	Q9UJ83	HACL1	0.50746	-0.97863	0.0020169
1421	Q92643	PIGK	1.8891	0.91769	0.0020608
1422	Q92522	H1-10	1.8288	0.87087	0.002083
1423	Q8NHP8	PLBD2	1.994	0.99568	0.0021098
1424	P20815	CYP3A5	0.28053	-1.8338	0.0021962
1425	O95716	RAB3D	2.4036	1.2652	0.0022796
1426	P57721	PCBP3	4.4702	2.1603	0.0022911
1427	P10909	CLU	2.8505	1.5112	0.0024041
1428	Q9HBL0	TNS1	0.53116	-0.91278	0.0024686
1429	P23142	FBLN1	2.3662	1.2426	0.0024753
1430	Q96C90	PPP1R14B	1.8886	0.91732	0.0024894
1431	Q16643	DBN1	7.0397	2.8155	0.00253
1432	O15381	NVL	0.44336	-1.1734	0.0026225
1433	Q03518	TAP1	1.9239	0.944	0.0027414
1434	Q9NZL4	HSPBP1	2.6459	1.4038	0.0027599
1435	P28838	LAP3	0.46895	-1.0925	0.0027599
1436	Q9H8T0	AKTIP	0.22432	-2.1564	0.0027835
1437	Q15113	PCOLCE	4.602	2.2023	0.0027868
1438	Q96A57	TMEM230	1.9996	0.99971	0.002788
1439	Q15102	PAFAH1B3	2.2034	1.1397	0.0028361
1440	Q9UNZ5	C19orf53	2.6251	1.3924	0.0028454
1441	P16284	PECAM1	1.8634	0.89792	0.0028677
1442	Q9BZA7;Q9BZA8	PCDH11X;PCDH11Y	0.41564	-1.2666	0.0028709
1443	P05154	SERPINA5	2.3945	1.2597	0.0028808
1444	Q969S3	ZNF622	1.9686	0.97717	0.0029062
1445	P30740	SERPINB1	2.9389	1.5553	0.0029711
1446	Q96IW7	SEC22A	1.8576	0.89347	0.0029894
1447	P04080	CSTB	2.1156	1.0811	0.0030468
1448	P42685	FRK	1.9448	0.95961	0.0030583
1449	Q6PK18	OGFOD3	1.9146	0.93704	0.0030679
1450	Q9BZZ2	SIGLEC1	0.51133	-0.96766	0.0031124
1451	Q9UHE8	STEAP1	0.50188	-0.9946	0.0031192
1452	Q9UIQ6	LNPEP	1.9528	0.96552	0.0031192
1453	Q8TF68	ZNF384	0.45485	-1.1365	0.0031784
1454	Q8IVF2	AHNAK2	0.27136	-1.8817	0.0031875
1455	Q8NCR9	CLRN3	0.19591	-2.3517	0.0031879
1456	Q9NRA2	SLC17A5	2.1111	1.078	0.0031992
1457	O95832	CLDN1	2.1744	1.1206	0.0032887
1458	Q96MX0	CMTM3	4.3217	2.1116	0.0033285
1459	Q9BZQ8	NIBAN1	2.5806	1.3677	0.0033861
1460	Q03519	TAP2	1.8706	0.90353	0.0033879
1461	P04004	VTN	3.2404	1.6962	0.0034047
1462	P30711	GSTT1	0.44746	-1.1602	0.003468
1463	O00410	IPO5	1.8749	0.90683	0.0035435
1464	P49006	MARCKSL1	2.6079	1.3829	0.0035723
1465	Q9NUK0	MBNL3	3.2954	1.7205	0.0035821
1466	P00915	CA1	0.41041	-1.2849	0.0036066
1467	Q09472	EP300	0.55303	-0.85458	0.0036189
1468	P25815	S100P	48.004	5.5851	0.0036303
1469	P02775	PPBP	0.33856	-1.5625	0.0036345
1470	Q86WC4	OSTM1	2.0355	1.0254	0.0036377
1471	O15118	NPC1	2.1827	1.1261	0.0037649
1472	P62861	FAU	2.807	1.489	0.0038678
1473	Q53FA7	TP53I3	1.9202	0.94128	0.0039304
1474	Q6NUK1	SLC25A24	2.4457	1.2902	0.0041264
1475	Q9H3Z4	DNAJC5	2.2753	1.1861	0.0042054
1476	Q9P0T7	TMEM9	1.8213	0.865	0.0042882
1477	P05546	SERPIND1	2.1094	1.0769	0.0043014
1478	Q13907	IDI1	2.2275	1.1554	0.0043859
1479	P23469	PTPRE	2.0237	1.017	0.0045161
1480	O43325	LYRM1	0.40166	-1.316	0.0045663
1481	P17693	HLA-G	0.33132	-1.5937	0.0046718
1482	Q02108	GUCY1A1	0.54203	-0.88355	0.0047296
1483	P01730	CD4	0.34836	-1.5214	0.0047474
1484	O15347	HMGB3	3.1471	1.654	0.0048937
1485	P10176	COX8A	0.47238	-1.082	0.0049128
1486	Q9Y6D6	ARFGEF1	2.1774	1.1226	0.005133
1487	Q13501	SQSTM1	10.043	3.3281	0.005133
1488	Q08495	DMTN	0.52343	-0.93394	0.0051395
1489	P00734	F2	3.3917	1.762	0.0051459
1490	E9PRG8	C11orf98	2.1637	1.1135	0.0052074
1491	P61457	PCBD1	0.34329	-1.5425	0.0052121
1492	P02792	FTL	0.24429	-2.0333	0.0052627
1493	P57081	WDR4	3.2395	1.6958	0.0052866
1494	O95497	VNN1	4.6327	2.2119	0.0053453
1495	Q96L58	B3GALT6	2.2005	1.1378	0.0055447
1496	Q5JTZ9	AARS2	1.9077	0.93181	0.0055523
1497	Q9NZI8	IGF2BP1	4.3901	2.1342	0.0055526
1498	Q9BT30	ALKBH7	0.44911	-1.1549	0.005631
1499	P03923	MT-ND6	0.41286	-1.2763	0.0057005
1500	P0C0L5	C4B	2.369	1.2442	0.0057071
1501	P35558	PCK1	0.35211	-1.5059	0.0057417
1502	Q16831	UPP1	1.9719	0.9796	0.0058171
1503	P36639	NUDT1	2.5795	1.3671	0.0061558
1504	Q6P6B1	ERICH5	2.7419	1.4552	0.0063551
1505	P51648	ALDH3A2	0.5034	-0.99023	0.0063551
1506	P68871	HBB	0.48042	-1.0576	0.0063911
1507	P50440	GATM	0.54449	-0.87703	0.0064014
1508	Q6QAJ8	TMEM220	0.27822	-1.8457	0.0064719
1509	Q04941	PLP2	3.643	1.8651	0.0065475
1510	P42330	AKR1C3	1.805	0.85198	0.0068646
1511	P05543	SERPINA7	2.7854	1.4779	0.0071152
1512	P02765	AHSG	3.477	1.7979	0.0071541
1513	Q9H081	MIS12	2.2982	1.2005	0.007205
1514	Q96S99	PLEKHF1	0.53345	-0.90658	0.0072877
1515	P02751	FN1	9.0336	3.1753	0.0073166
1516	Q8WWX9	SELENOM	6.2722	2.649	0.0077222
1517	P20702	ITGAX	3.0526	1.61	0.0077509
1518	Q96C36	PYCR2	3.0681	1.6173	0.0079263
1519	O75191	XYLB	0.51483	-0.95783	0.0080263
1520	P09327	VIL1	2.7241	1.4458	0.0083465
1521	Q8WX93	PALLD	2.0588	1.0418	0.0085702
1522	Q9NZD4	AHSP	0.50494	-0.98583	0.0086809
1523	P06727	APOA4	3.948	1.9811	0.0087482
1524	A8MQ14	ZNF850	0.45273	-1.1433	0.0087894
1525	Q53TN4	CYBRD1	0.50685	-0.98038	0.0089476
1526	O00187	MASP2	0.4554	-1.1348	0.0090499
1527	Q92820	GGH	2.5398	1.3447	0.0092613
1528	Q12805	EFEMP1	3.4585	1.7902	0.0093453
1529	Q8WWZ8	OIT3	0.45865	-1.1245	0.0096347
1530	P98082	DAB2	1.8337	0.87475	0.0096976
1531	P01009	SERPINA1	2.2297	1.1568	0.0097575
1532	Q15025	TNIP1	3.1199	1.6415	0.0098736
1533	P30046	DDT	0.38205	-1.3882	0.0098736
