# Supplementary material for: CKAP4 and PLOD2 as novel prognostic biomarkers in hepatocellular carcinoma: a proteomics-driven risk stratification model
Source: Front Cell Dev Biol. 2025 Jul 2;13:1577161. doi: 10.3389/fcell.2025.1577161 (PMC12264339; doi:10.3389/fcell.2025.1577161)
Supplement: Supplementary file 4 [file Table6.xlsx]

## Sheet: Common factors of prognosis
Table S6 Common prognostic factors identified across multiple analyses
No.	Accession number	Gene symbol
1	O95954	FTCD
2	P08319	ADH4
3	Q9HC07	TMEM165
4	O96008	TOMM40
5	Q32P28	P3H1
6	Q07065	CKAP4
7	O43592	XPOT
8	O00299	CLIC1
9	Q9BY32	ITPA
10	P55327	TPD52
11	Q99519	NEU1
12	O00469	PLOD2
13	P54709	ATP1B3
14	Q8NF37	LPCAT1
15	P63104	YWHAZ
16	Q8NBJ5	COLGALT1
17	Q96S52	PIGS
18	O95573	ACSL3
19	P14618	PKM
20	O94875	SORBS2
21	Q9H490	PIGU
22	Q9H444	CHMP4B
23	Q9NSY2	STARD5
24	Q15758	SLC1A5
25	Q3ZAQ7	VMA21
26	Q6RW13	AGTRAP
27	Q6QAJ8	TMEM220
