# Supplementary material for: CKAP4 and PLOD2 as novel prognostic biomarkers in hepatocellular carcinoma: a proteomics-driven risk stratification model
Source: Front Cell Dev Biol. 2025 Jul 2;13:1577161. doi: 10.3389/fcell.2025.1577161 (PMC12264339; doi:10.3389/fcell.2025.1577161)
Supplement: Supplementary file 5 [file Table4.xlsx]

## Sheet: Univariate Cox
Table S4 Candidate prognostic biomarkers identified from differentially expressed proteins
No.	Accession number	Gene symbol	P.value	HR	Lower 95%	Upper 95%
1	Q9UN36	NDRG2	0.021	0.22094	0.0605502	0.806182
2	P22033	MMUT	0.025	0.229454	0.0622295	0.846049
3	O95954	FTCD	0.014	0.199815	0.0546619	0.730419
4	P11586	MTHFD1	0.005	0.117646	0.0257748	0.536983
5	Q00266	MAT1A	0.048	0.307718	0.094253	1.00464
6	Q02928	CYP4A11	0.019	0.211881	0.057676	0.778377
7	O95810	CAVIN2	0.013	0.192667	0.0523894	0.70855
8	P16930	FAH	0.026	0.233342	0.0639396	0.851559
9	O75954	TSPAN9	0.043	0.233342	0.0639396	0.851559
10	Q92947	GCDH	0.034	0.278259	0.0847358	0.913756
11	P00326	ADH1C	0.027	0.234339	0.0639223	0.859085
12	Q15166	PON3	0.009	0.180627	0.049184	0.66335
13	Q96FJ2	DYNLL2	0.04	0.261413	0.0716382	0.953917
14	P24752	ACAT1	0.027	0.234586	0.0642433	0.856594
15	P00325	ADH1B	0.009	0.13564	0.0298965	0.615394
16	P21399	ACO1	0.034	0.249876	0.0682459	0.914899
17	Q63HM1	AFMID	0.016	0.205916	0.0563584	0.752356
18	P08319	ADH4	0.024	0.22944	0.0629918	0.835709
19	P31513	FMO3	0.021	0.221594	0.0605781	0.81059
20	Q9UEW3	MARCO	0.005	4.74626	1.56671	14.3785
21	Q9Y2P5	SLC27A5	0.019	0.213246	0.0584201	0.778396
22	P28290	ITPRID2	0.029	0.240542	0.0660925	0.875446
23	Q9NVS9	PNPO	0.033	0.248765	0.0683234	0.905753
24	Q5S007	LRRK2	0.005	0.117646	0.0257748	0.536983
25	P22830	FECH	0.042	0.264336	0.0726075	0.962345
26	P49326	FMO5	0.007	0.127452	0.0279785	0.580594
27	P55263	ADK	0.008	0.127452	0.0279785	0.580594
28	Q9UBM1	PEMT	0.049	0.30763	0.0939675	1.00712
29	P51580	TPMT	0.008	0.132329	0.0290193	0.603422
30	P28332	ADH6	0.004	0.112285	0.024675	0.51096
31	P07902	GALT	0.028	0.237085	0.0650394	0.864234
32	Q7Z4W1	DCXR	0.006	6.10337	1.66578	22.3626
33	Q14117	DPYS	0.022	0.223	0.061	0.815
34	Q96NU7	AMDHD1	0.045	0.303035	0.0927659	0.989915
35	Q9BX66	SORBS1	0.038	0.257386	0.0706397	0.937823
36	P53396	ACLY	0.017	4.7584	1.29617	17.4687
37	Q53HC0	CCDC92	0.034	0.274126	0.0834689	0.900274
38	Q8NE62	CHDH	0.027	0.234339	0.0639223	0.859085
39	P49189	ALDH9A1	0.041	0.261648	0.0714727	0.957846
40	P49419	ALDH7A1	0.011	0.187469	0.0511048	0.687695
41	Q8TEM1	NUP210	0.038	3.45691	1.05643	11.3119
42	Q9HC07	TMEM165	0.045	3.30806	1.01199	10.8136
43	Q9HBI6	CYP4F11	0.039	0.259248	0.0708509	0.948602
44	P23786	CPT2	0.035	0.251876	0.0688559	0.921366
45	P62318	SNRPD3	0.017	4.761	1.306	17.356
46	Q96KP4	CNDP2	0.045	0.26919	0.0738848	0.98076
47	Q9BXJ9	NAA15	0.03	3.63516	1.11195	11.884
48	O75310	UGT2B11	0.041	0.263526	0.0722953	0.960591
49	Q96HA9	PEX11G	0.006	0.122429	0.0268399	0.558454
50	Q9BVL4	SELENOO	0.018	0.211881	0.057676	0.778377
51	P49914	MTHFS	0.014	0.200126	0.0545986	0.733547
52	P50225	SULT1A1	0.033	0.248765	0.0683234	0.905753
53	Q99424	ACOX2	0.045	0.29822	0.0909788	0.977539
54	Q9Y279	VSIG4	0.043	3.38936	1.03758	11.0717
55	Q13228	SELENBP1	0.041	0.261648	0.0714727	0.957846
56	Q96I15	SCLY	0.004	0.112285	0.024675	0.51096
57	Q9BYV7	BCO2	0.025	0.227066	0.0621543	0.829535
58	P09651	HNRNPA1	0.014	5.01082	1.36858	18.3462
59	O76054	SEC14L2	0.007	0.127452	0.0279785	0.580594
60	Q9BX97	PLVAP	0.048	0.274103	0.0747059	1.00571
61	P20962	PTMS	0.017	0.205212	0.055846	0.754075
62	Q15599	SLC9A3R2	0.023	0.224801	0.0614604	0.822245
63	Q14571	ITPR2	0.044	0.296388	0.0900897	0.975092
64	O96008	TOMM40	0.029	3.71044	1.13695	12.109
65	P83881	RPL36A	0.026	4.29502	1.18094	15.6207
66	P34896	SHMT1	0.007	0.0596938	0.00770203	0.46265
67	Q92544	TM9SF4	0.01	5.40619	1.48227	19.7177
68	P48735	IDH2	0.028	0.236548	0.0648743	0.862515
69	P50135	HNMT	0.011	0.187469	0.0511048	0.687695
70	P51857	AKR1D1	0.025	0.23021	0.062882	0.842798
71	P22413	ENPP1	0.022	0.223318	0.0611056	0.816147
72	P21695	GPD1	0.035	0.252143	0.0692483	0.918091
73	Q96FV2	SCRN2	0.005	0.117646	0.0257748	0.536983
74	Q92688	ANP32B	0.006	6.19683	1.67746	22.8922
75	Q9HB71	CACYBP	0.019	4.60844	1.26288	16.8168
76	P14550	AKR1A1	0.019	0.213616	0.0581029	0.78536
77	Q96F10	SAT2	0.023	0.225431	0.0612313	0.829953
78	Q3MHD2	LSM12	0.011	5.3381	1.45469	19.5885
79	Q5SRH9	TTC39A	0.041	0.261648	0.0714727	0.957846
80	O75718	CRTAP	0.022	4.47204	1.22559	16.318
81	Q9UMX3	BOK	0.038	0.257422	0.0702944	0.94269
82	Q32P28	P3H1	0.022	4.47204	1.22559	16.318
83	Q9H0W9	C11orf54	0.037	0.287805	0.0879163	0.942168
84	Q14739	LBR	0.033	4.04054	1.1104	14.7028
85	P21283	ATP6V1C1	0.009	5.59287	1.52351	20.5316
86	Q9Y3X0	CCDC9	0.044	3.71962	1.02081	13.5536
87	Q96PE7	MCEE	0.018	0.211881	0.057676	0.778377
88	P14621	ACYP2	0.028	0.23662	0.064761	0.864544
89	Q9BX68	HINT2	0.027	0.230487	0.0625269	0.849625
90	Q93088	BHMT	0.028	0.238047	0.0651951	0.869185
91	Q03111	MLLT1	0.011	5.23592	1.43013	19.1695
92	P42166	TMPO	0.022	4.48225	1.22986	16.3357
93	P50454	SERPINH1	0.018	4.72562	1.28801	17.3379
94	Q08257	CRYZ	0.019	0.216267	0.0591363	0.790911
95	Q96EN8	MOCOS	0.01	0.174947	0.0470309	0.650772
96	P49459	UBE2A	0.045	3.30731	1.01044	10.8252
97	Q9UN86	G3BP2	0.038	3.45691	1.05643	11.3119
98	Q07065	CKAP4	0.018	4.72773	1.29599	17.2465
99	O75787	ATP6AP2	0.003	7.15277	1.93549	26.4337
100	P55290	CDH13	0.017	0.208456	0.05672	0.766111
101	O94760	DDAH1	0.025	0.231175	0.0632921	0.844368
102	P13929	ENO3	0.006	8.20685	1.81088	37.1931
103	P23634	ATP2B4	0.015	4.88567	1.33915	17.8246
104	Q02809	PLOD1	0.002	24.7803	3.17754	193.251
105	P05181	CYP2E1	0.027	0.235039	0.0645079	0.85638
106	Q9UQN3	CHMP2B	0.008	7.71967	1.69584	35.1409
107	Q5T653	MRPL2	0.042	0.287202	0.0869936	0.948175
108	Q96HY7	DHTKD1	0.017	0.208932	0.056882	0.767422
109	Q63ZY3	KANK2	0.013	0.15056	0.0333143	0.680439
110	Q9UDR5	AASS	0.038	0.25404	0.0694946	0.928648
111	O43826	SLC37A4	0.027	0.258495	0.0784295	0.851968
112	P0CK96	SLC35E2B	0.038	0.257831	0.0706539	0.940883
113	Q9BSJ5	C17orf80	0.005	0.117646	0.0257748	0.536983
114	O43592	XPOT	0.036	3.5031	1.07103	11.4578
115	Q93099	HGD	0.007	0.128429	0.0281748	0.58542
116	Q9NX62	BPNT2	0.02	4.61861	1.25768	16.9611
117	O00299	CLIC1	0.017	4.80035	1.30842	17.6116
118	Q9BY32	ITPA	0.032	4.8	1.308	17.612
119	P55327	TPD52	0.004	8.9249	1.9657	40.5219
120	Q99519	NEU1	0.029	4.17815	1.14871	15.197
121	O00469	PLOD2	0.008	5.73284	1.5517	21.1804
122	P54709	ATP1B3	0.019	4.63073	1.26993	16.8857
123	Q8NF37	LPCAT1	0.021	3.99817	1.21853	13.1185
124	O60232	ZNRD2	0.032	0.26543	0.0795984	0.885107
125	Q9H477	RBKS	0.011	0.186537	0.050819	0.684704
126	P63104	YWHAZ	0.028	3.72387	1.13784	12.1874
127	Q8NBJ5	COLGALT1	0.042	3.36441	1.03152	10.9734
128	Q15904	ATP6AP1	0.039	3.4225	1.04856	11.1711
129	P15586	GNS	0.048	3.25599	0.99686	10.6348
130	Q96S52	PIGS	0.02	4.5644	1.25012	16.6653
131	O95573	ACSL3	0.006	6.21751	1.68499	22.9422
132	P04075	ALDOA	0.01	5.44503	1.48574	19.9553
133	P40123	CAP2	0.031	0.243695	0.0666923	0.890464
134	Q5VV42	CDKAL1	0.021	4.54017	1.24572	16.5472
135	Q8WUH6	TMEM263	0.033	3.57673	1.09224	11.7126
136	P00966	ASS1	0.016	0.207146	0.0566088	0.758002
137	P28845	HSD11B1	0.008	0.130476	0.0288058	0.590989
138	P43304	GPD2	0.025	3.90165	1.17961	12.905
139	P14618	PKM	0.014	4.9899	1.35795	18.3358
140	Q8IWY8	ZSCAN29	0.007	7.76472	1.71618	35.1308
141	P42126	ECI1	0.018	0.213246	0.0584201	0.778396
142	P00742	F10	0.015	5.01082	1.36858	18.3462
143	Q9UM54	MYO6	0.02	4.08783	1.24376	13.4353
144	O94875	SORBS2	0.005	0.114336	0.0250425	0.522018
145	Q9H490	PIGU	0.029	4.17815	1.14871	15.197
146	Q9H444	CHMP4B	0.039	3.4225	1.04856	11.1711
147	P01019	AGT	0.007	7.88713	1.74314	35.6865
148	O00425	IGF2BP3	0.017	4.77569	1.30978	17.413
149	P02649	APOE	0.046	3.67269	1.0076	13.3869
150	Q9NQL2	RRAGD	0.049	3.22466	0.988594	10.5184
151	P16152	CBR1	0.018	0.211881	0.057676	0.778377
152	P41743	PRKCI	0.015	4.93359	1.35401	17.9764
153	O95857	TSPAN13	0.049	3.22572	0.991285	10.4968
154	P06681	C2	0.04	3.49206	1.06524	11.4476
155	Q9NPH3	IL1RAP	0.018	4.72773	1.29599	17.2465
156	O75165	DNAJC13	0.033	3.58379	1.0942	11.7378
157	Q9NSY2	STARD5	0.04	0.261859	0.0718749	0.954021
158	Q15758	SLC1A5	0.013	5.18378	1.40954	19.0641
159	O15460	P4HA2	0.008	5.77796	1.56529	21.3282
160	O95236	APOL3	0.013	0.19441	0.0528209	0.715538
161	Q92597	NDRG1	0.019	4.18753	1.27562	13.7466
162	Q99541	PLIN2	0.035	3.97251	1.08821	14.5017
163	P22570	FDXR	0.046	0.298889	0.0907606	0.984291
164	Q3ZAQ7	VMA21	0.004	6.608	1.79262	24.3585
165	Q6RW13	AGTRAP	0.003	10.0765	2.19906	46.1723
166	P55058	PLTP	0.005	8.63834	1.90005	39.2731
167	Q92643	PIGK	0.02	4.57542	1.25663	16.6592
168	O95716	RAB3D	0.003	9.4611	2.07632	43.1112
169	Q8IVF2	AHNAK2	0.016	0.159371	0.035229	0.720972
170	O00410	IPO5	0.023	4.42176	1.20906	16.1711
171	P25815	S100P	0.009	5.68928	1.54773	20.9132
172	P05546	SERPIND1	0.013	5.20404	1.41963	19.0767
173	O95497	VNN1	0.025	3.89867	1.19067	12.7656
174	P0C0L5	C4B	0.005	6.68007	1.79797	24.8188
175	P68871	HBB	0.038	3.49027	1.06816	11.4047
176	Q6QAJ8	TMEM220	0.037	0.256428	0.0704362	0.933546
177	P05543	SERPINA7	0.005	8.63834	1.90005	39.2731
178	Q96C36	PYCR2	0.036	3.92013	1.07726	14.2653
179	Q15025	TNIP1	0.025	4.32081	1.18273	15.785
