# Supplementary material for: CKAP4 and PLOD2 as novel prognostic biomarkers in hepatocellular carcinoma: a proteomics-driven risk stratification model
Source: Front Cell Dev Biol. 2025 Jul 2;13:1577161. doi: 10.3389/fcell.2025.1577161 (PMC12264339; doi:10.3389/fcell.2025.1577161)
Supplement: Supplementary file 6 [file Table1.xlsx]

## Sheet: Dataset 1 
Table S1 Association between CKAP4 and PLOD2 expression and clinicopathological features in the DIA discovery cohort (n=31)
Characteristics	No. (%)	CKAP4 expression status		P*	PLOD2 expression status		P*
		Low (n=16) No. (%)	High (n=15) No. (%)		Low (n=16) No. (%)	High (n=15) No.(%)
Age (years)				0.101			0.6
≤55	27 (87.1)	12 (38.7)	15 (48.4)		13 (41.9)	14 (45.2)
＞55	4 (12.9)	4 (12.9)	0 (0.0)		3 (9.7)	1 (3.2)
Gender				1			1
male	26 (83.9)	13 (41.9)	13 (41.9)		13 (41.9)	13 (41.9)
female	5 (16.1)	3 (9.7)	2 (6.5)		3 (9.7)	2 (6.5)
Family history				1			1
no	24 (77.4)	12 (38.7)	12 (38.7)		12 (38.7)	12 (38.7)
yes	7 (22.6)	4 (12.9)	3 (9.7)		4 (12.9)	3 (9.7)
Alcohol consumption history				0.479			0.722
no	17 (54.8)	10 (32.2)	7 (22.6)		8 (25.8)	9 (29.0)
yes	14 (45.2)	6 (19.4)	8 (25.8)		8 (25.8)	6 (19.4)
HBsAg				1			1
negative	3 (9.7)	2 (6.5)	1 (3.2)		2 (6.5)	1 (3.2)
positive	28 (90.3)	14 (45.2)	14 (45.2)		14 (45.2)	14 (45.2)
Alcoholic Hepatitis				0.484			0.484
no	30 (96.8)	16 (51.6)	14 (45.2)		16 (51.6)	14 (45.2)
yes	1 (3.2)	0 (0.0)	1 (3.2)		0 (0.0)	1 (3.2)
NAFLD				1			1
no	29 (93.5)	15 (48.4)	14 (45.2)		15 (48.4)	14 (45.2)
yes	2 (6.5)	1 (3.2)	1 (3.2)		1 (3.2)	1 (3.2)
TBiL (µmol/L)				0.685			0.22
≤21	24 (77.4)	13 (41.9)	11 (35.5)		14 (45.2)	10 (32.2)
>21	7 (22.6)	3 (9.7)	4 (12.9)		2 (6.5)	5 (16.1)
AST (U/L)				0.685			0.22
≤40	8 (25.8)	5 (16.1)	3 (9.7)		6 (19.4)	2 (6.5)
>40	23 (71.2)	11 (35.5)	12 (28.7)		10 (32.2)	13 (41.9)
ALT (U/L)				0.149			0.179
≤40	13 (41.9)	9 (29.0)	4 (12.9)		8 (25.8)	5 (16.1)
>40	18 (58.1)	7 (22.6)	11 (35.5)		8 (25.8)	14 (45.2)
AFP (ng/mL)				0.285			0.073
≤200	14 (45.2)	9 (29.0)	5 (16.1)		10 (32.2)	4 (12.9)
>200	17 (54.8)	7 (22.6)	10 (32.3)		6 (19.4)	11 (35.5)
Tumour size (cm)				1			1
≤5	7 (22.6)	4 (12.9)	3 (9.7)		4 (12.9)	3 (9.7)
>5	24 (77.4)	12 (28.7)	12 (28.7)		12 (28.7)	12 (28.7)
Tumour number				0.018			0.172
single	25 (80.6)	10 (32.2)	15 (48.4)		11 (35.5)	14 (45.2)
multiple	6 (19.4)	6 (19.4)	0 (0.0)		5 (16.1)	1 (3.2)
MVI				0.269			0.272
no	17 (54.8)	11 (38.7)	6 (19.4)		11 (35.5)	7 (22.6)
yes	14 (45.2)	5 (16.1)	8 (25.8)		5 (16.1)	8 (25.8)
Vascular invasion				0.473			0.149
no	19 (61.3)	11 (35.5)	8 (25.8)		12 (38.7)	7 (22.6)
yes	12 (38.7)	5 (16.1)	7 (22.6)		4 (12.9)	8 (25.8)
BCLC stagea				0.473			0.149
A+B	19 (61.3)	11 (35.5)	8 (25.8)		12 (38.7)	7 (22.6)
C	12 (38.7)	5 (16.1)	7 (22.6)		4 (12.9)	8 (25.8)
Edmondson-Steiner grade				0.722			0.073
I+II	14 (45.2)	8 (25.8)	6 (19.4)		10 (32.2)	4 (12.9)
III	17 (54.8)	8 (25.8)	9 (29.0)		6 (19.4)	11 (35.5)
AJCC stageb				0.722			0.285
I+II	18 (58.1)	10 (32.2)	8 (25.8)		11 (35.5)	7 (22.6)
IIIA+IIIB	13 (41.9)	6 (19.4)	7 (22.6)		5 (16.1)	8 (25.8)
Abbreviations: NAFLD, Non-Alcoholic Fatty Liver Disease; TBiL, Total bilirubin; AST, Aspartate aminotransferase; ALT, Alanine transaminase; AFP, alpha-fetoprotein; MVI, microvascular invasion;
a Barcelona Clinic Liver Cancer (BCLC) systems, 2002.
b American Joint Committee on Cancer 8th edition staging for hepatocellular carcinoma.
* Chi-square (χ2) test.Fisher’s exact test.
