# Supplementary material for: CKAP4 and PLOD2 as novel prognostic biomarkers in hepatocellular carcinoma: a proteomics-driven risk stratification model
Source: Front Cell Dev Biol. 2025 Jul 2;13:1577161. doi: 10.3389/fcell.2025.1577161 (PMC12264339; doi:10.3389/fcell.2025.1577161)
Supplement: Supplementary file 7 [file Table5.xlsx]

## Sheet: TCGA prognosis related genes 
Table S5 Prognostic-related genes identified from The Cancer Genome Atlas (TCGA) database
No.	Ensembl ID	Gene name	HR	P.value	Adjusted P-value
1	ENSG00000000419.13	DPM1	1.97516	0.000198565	0.0168227
2	ENSG00000001036.14	FUCA2	1.93887	0.000226253	0.0173867
3	ENSG00000004478.8	FKBP4	1.74328	0.00181038	0.0370319
4	ENSG00000004487.17	KDM1A	1.88422	0.000412504	0.0207017
5	ENSG00000004948.16	CALCR	1.70246	0.00294725	0.0467171
6	ENSG00000004961.15	HCCS	1.8007	0.00101798	0.0298691
7	ENSG00000005175.10	RPAP3	1.78933	0.00121185	0.0319405
8	ENSG00000005421.9	PON1	0.582268	0.00248476	0.0430989
9	ENSG00000006432.15	MAP3K9	1.80909	0.000931842	0.0288647
10	ENSG00000006451.8	RALA	1.87605	0.000482174	0.0222016
11	ENSG00000006634.8	DBF4	1.93096	0.000272128	0.0178614
12	ENSG00000006712.15	PAF1	1.71641	0.00250933	0.043304
13	ENSG00000007202.15	KIAA0100	1.74591	0.00189815	0.0378131
14	ENSG00000007968.7	E2F2	2.04477	7.562e-05	0.0127585
15	ENSG00000008300.17	CELSR3	2.02991	9.58441e-05	0.01386
16	ENSG00000010244.19	ZNF207	1.87948	0.000452424	0.0217187
17	ENSG00000010270.14	STARD3NL	1.80046	0.00100903	0.0297632
18	ENSG00000010803.16	SCMH1	1.68966	0.00324997	0.0484753
19	ENSG00000011009.11	LYPLA2	2.31367	4.51419e-06	0.00749841
20	ENSG00000011260.14	UTP18	1.73234	0.00207438	0.0396996
21	ENSG00000011332.19	DPF1	1.73374	0.00228717	0.041482
22	ENSG00000011426.11	ANLN	1.90082	0.000337164	0.0193991
23	ENSG00000012232.9	EXTL3	1.82779	0.000717212	0.0263875
24	ENSG00000013306.16	SLC25A39	2.01788	0.000109515	0.0147338
25	ENSG00000013573.17	DDX11	1.71071	0.00255255	0.0436769
26	ENSG00000013810.20	TACC3	1.78913	0.00115196	0.0314025
27	ENSG00000014164.7	ZC3H3	1.73697	0.00212315	0.0400705
28	ENSG00000018280.17	SLC11A1	1.78039	0.0013356	0.0334584
29	ENSG00000018510.17	AGPS	1.84941	0.000718366	0.0263941
30	ENSG00000020129.16	NCDN	1.95682	0.000188265	0.016735
31	ENSG00000020922.13	MRE11	1.7563	0.00167916	0.035726
32	ENSG00000021574.13	SPAST	1.76023	0.00162702	0.035114
33	ENSG00000021826.17	CPS1	0.514357	0.000232227	0.0173867
34	ENSG00000022840.16	RNF10	1.67877	0.00340704	0.0493031
35	ENSG00000023909.10	GCLM	1.73421	0.00238519	0.0422399
36	ENSG00000024526.17	DEPDC1	1.95485	0.00019064	0.016735
37	ENSG00000025156.13	HSF2	1.8202	0.000901275	0.0285196
38	ENSG00000025772.8	TOMM34	1.73421	0.00208604	0.0397657
39	ENSG00000028203.18	VEZT	1.72255	0.0024038	0.0423824
40	ENSG00000028310.18	BRD9	2.17449	1.92432e-05	0.00951179
41	ENSG00000029559.7	IBSP	1.76755	0.00158834	0.0350456
42	ENSG00000030110.13	BAK1	1.70318	0.00269573	0.0446679
43	ENSG00000031691.7	CENPQ	1.72981	0.0021626	0.0404153
44	ENSG00000031698.13	SARS1	1.89685	0.000373952	0.0202777
45	ENSG00000033050.9	ABCF2	1.79912	0.00097529	0.0292717
46	ENSG00000037474.15	NSUN2	1.68089	0.00346406	0.0496588
47	ENSG00000038002.9	AGA	1.96426	0.00020364	0.0169624
48	ENSG00000040275.17	SPDL1	2.03477	8.27764e-05	0.0130943
49	ENSG00000040487.13	SLC66A1	1.79891	0.00107572	0.0304907
50	ENSG00000042493.16	CAPG	1.94481	0.000236242	0.0173867
51	ENSG00000047579.20	DTNBP1	1.76932	0.00158144	0.0350456
52	ENSG00000049656.14	CLPTM1L	1.93648	0.000244473	0.0174889
53	ENSG00000051341.14	POLQ	1.72756	0.0021016	0.0399659
54	ENSG00000052749.14	RRP12	1.76705	0.00147054	0.0344403
55	ENSG00000053372.5	MRTO4	2.25182	7.75272e-06	0.00749841
56	ENSG00000054116.12	TRAPPC3	1.7616	0.00165512	0.0354706
57	ENSG00000054356.14	PTPRN	1.82741	0.00079417	0.0274278
58	ENSG00000054690.14	PLEKHH1	1.7633	0.00147488	0.0344403
59	ENSG00000055070.17	SZRD1	1.79049	0.00106325	0.0304177
60	ENSG00000055917.16	PUM2	1.80192	0.00121882	0.0320382
61	ENSG00000057608.17	GDI2	1.77765	0.0013096	0.0331594
62	ENSG00000058056.9	USP13	1.78134	0.00141305	0.0341221
63	ENSG00000058262.10	SEC61A1	2.16545	2.19342e-05	0.00988576
64	ENSG00000058804.12	NDC1	2.10142	4.33203e-05	0.0105538
65	ENSG00000060339.14	CCAR1	1.85936	0.000541236	0.0233431
66	ENSG00000060749.16	QSER1	1.70427	0.00295186	0.0467355
67	ENSG00000060982.15	BCAT1	1.90713	0.000389962	0.0204914
68	ENSG00000062598.18	ELMO2	1.76013	0.00167497	0.0357213
69	ENSG00000062716.13	VMP1	1.69474	0.00328786	0.04876
70	ENSG00000063660.9	GPC1	1.70506	0.00304554	0.0473396
71	ENSG00000063761.16	ADCK1	1.77815	0.00137625	0.0338243
72	ENSG00000064102.15	INTS13	1.78069	0.00128552	0.0329777
73	ENSG00000065135.12	GNAI3	1.95404	0.000230638	0.0173867
74	ENSG00000065328.17	MCM10	1.68355	0.00345786	0.0496061
75	ENSG00000065427.15	KARS1	1.95773	0.000190377	0.016735
76	ENSG00000065600.13	PACC1	1.86061	0.000549504	0.023438
77	ENSG00000065978.19	YBX1	2.31811	4.89299e-06	0.00749841
78	ENSG00000066117.15	SMARCD1	2.0036	0.000114367	0.0148354
79	ENSG00000066279.18	ASPM	1.8264	0.000768124	0.0270112
80	ENSG00000066322.15	ELOVL1	2.01023	0.000123438	0.0150361
81	ENSG00000066405.13	CLDN18	1.94018	0.000235075	0.0173867
82	ENSG00000066422.5	ZBTB11	1.80735	0.00111957	0.0309565
83	ENSG00000066697.15	MSANTD3	1.99512	0.000140638	0.0155989
84	ENSG00000067057.18	PFKP	1.70127	0.00303756	0.0473396
85	ENSG00000067225.18	PKM	1.77272	0.00140554	0.034119
86	ENSG00000067334.14	DNTTIP2	1.76092	0.00160585	0.0350456
87	ENSG00000067533.6	RRP15	1.90733	0.000391796	0.0204914
88	ENSG00000068120.15	COASY	2.03558	7.30189e-05	0.0127585
89	ENSG00000068438.15	FTSJ1	1.93247	0.000231352	0.0173867
90	ENSG00000068489.13	PRR11	1.81905	0.000845913	0.0278655
91	ENSG00000068796.19	KIF2A	2.11505	3.95072e-05	0.0101958
92	ENSG00000068971.14	PPP2R5B	1.91527	0.0003121	0.0187135
93	ENSG00000069849.11	ATP1B3	1.94374	0.000235371	0.0173867
94	ENSG00000070019.5	GUCY2C	1.91329	0.000299936	0.0184338
95	ENSG00000070770.10	CSNK2A2	1.73064	0.00208481	0.0397657
96	ENSG00000070814.22	TCOF1	1.80924	0.000888411	0.0283641
97	ENSG00000070831.17	CDC42	1.68672	0.00333366	0.0489444
98	ENSG00000071539.14	TRIP13	2.04917	7.33274e-05	0.0127585
99	ENSG00000071564.17	TCF3	1.75175	0.00165666	0.0354706
100	ENSG00000071626.17	DAZAP1	1.70545	0.00275696	0.0452167
101	ENSG00000071859.15	FAM50A	2.14408	2.66515e-05	0.0101958
102	ENSG00000072080.11	SPP2	0.591181	0.00309818	0.0476764
103	ENSG00000072401.15	UBE2D1	1.80839	0.00100003	0.0296523
104	ENSG00000072571.20	HMMR	2.0188	9.50633e-05	0.013821
105	ENSG00000072858.11	SIDT1	0.557974	0.00117772	0.0315952
106	ENSG00000073711.11	PPP2R3A	1.86505	0.000528839	0.0230781
107	ENSG00000074266.22	EED	1.97508	0.000155833	0.0157118
108	ENSG00000074657.14	ZNF532	1.79228	0.00111324	0.0308762
109	ENSG00000074800.16	ENO1	1.85686	0.000594985	0.0241346
110	ENSG00000075089.9	ACTR6	1.8097	0.000917696	0.0286894
111	ENSG00000075131.10	TIPIN	1.87341	0.000476686	0.0222016
112	ENSG00000075188.9	NUP37	1.90505	0.000325564	0.0190847
113	ENSG00000075415.13	SLC25A3	1.70193	0.00282986	0.045796
114	ENSG00000075420.13	FNDC3B	1.81653	0.0010195	0.0298691
115	ENSG00000075702.18	WDR62	1.71466	0.00251949	0.0434353
116	ENSG00000075785.14	RAB7A	1.72897	0.00218878	0.0407067
117	ENSG00000075856.12	SART3	1.84796	0.000599887	0.0241401
118	ENSG00000076003.5	MCM6	1.84212	0.000637377	0.0249796
119	ENSG00000076382.17	SPAG5	1.92021	0.000310579	0.0187053
120	ENSG00000076554.15	TPD52	1.76583	0.00163509	0.035204
121	ENSG00000077152.11	UBE2T	1.72296	0.00230016	0.0415103
122	ENSG00000077312.9	SNRPA	2.08372	5.32165e-05	0.0116055
123	ENSG00000077348.9	EXOSC5	1.74085	0.00188217	0.037674
124	ENSG00000077463.15	SIRT6	1.85577	0.000585739	0.0241346
125	ENSG00000078618.22	NRDC	1.83498	0.000741998	0.0268122
126	ENSG00000079134.12	THOC1	1.75491	0.00160637	0.0350456
127	ENSG00000079246.16	XRCC5	1.82178	0.000855144	0.0279623
128	ENSG00000079277.22	MKNK1	1.73145	0.00204472	0.0393267
129	ENSG00000079462.8	PAFAH1B3	1.72551	0.00233175	0.0417617
130	ENSG00000079557.5	AFM	0.574195	0.00192138	0.0381027
131	ENSG00000079616.13	KIF22	1.83676	0.000714516	0.0263601
132	ENSG00000080189.15	SLC35C2	1.94598	0.000230226	0.0173867
133	ENSG00000080822.17	CLDND1	1.72902	0.00229989	0.0415103
134	ENSG00000080824.19	HSP90AA1	1.93378	0.000245004	0.0174889
135	ENSG00000080845.18	DLGAP4	1.80497	0.00101642	0.0298691
136	ENSG00000080986.13	NDC80	1.79555	0.00107433	0.0304907
137	ENSG00000081154.12	PCNP	1.82546	0.000805188	0.0274332
138	ENSG00000081721.12	DUSP12	1.969	0.000170664	0.0161933
139	ENSG00000081870.12	HSPB11	1.8102	0.000861768	0.028059
140	ENSG00000083312.17	TNPO1	1.84287	0.000683296	0.0258429
141	ENSG00000084072.17	PPIE	2.0648	6.3158e-05	0.0121782
142	ENSG00000084623.12	EIF3I	1.79346	0.00109465	0.0305826
143	ENSG00000084652.16	TXLNA	1.70017	0.00294123	0.0467171
144	ENSG00000084731.15	KIF3C	1.72032	0.00248629	0.0430989
145	ENSG00000084733.11	RAB10	1.82092	0.00077855	0.027118
146	ENSG00000084774.14	CAD	1.78362	0.00116425	0.031515
147	ENSG00000085185.15	BCORL1	1.72404	0.00237684	0.0421748
148	ENSG00000085231.14	AK6	1.72971	0.00221406	0.0409053
149	ENSG00000085382.12	HACE1	1.89535	0.000398376	0.0204914
150	ENSG00000085511.20	MAP3K4	1.69228	0.00335362	0.0490258
151	ENSG00000085840.13	ORC1	1.79279	0.00113084	0.0310631
152	ENSG00000085998.14	POMGNT1	1.83401	0.000706753	0.0262808
153	ENSG00000085999.13	RAD54L	1.81658	0.000862253	0.028059
154	ENSG00000086015.22	MAST2	1.70107	0.00277608	0.0453053
155	ENSG00000086205.18	FOLH1	0.582377	0.00245576	0.0428552
156	ENSG00000086475.15	SEPHS1	1.83203	0.000773229	0.0270469
157	ENSG00000086598.11	TMED2	1.71182	0.00263335	0.044203
158	ENSG00000087053.20	MTMR2	1.73332	0.00214856	0.0403221
159	ENSG00000087111.21	PIGS	1.73891	0.00195947	0.0384527
160	ENSG00000087206.17	UIMC1	1.91289	0.000333984	0.0193438
161	ENSG00000087263.17	OGFOD1	1.74041	0.00185807	0.0374689
162	ENSG00000087586.18	AURKA	1.86668	0.00051382	0.0227908
163	ENSG00000087995.16	METTL2A	1.68651	0.00332269	0.0489125
164	ENSG00000088035.18	ALG6	1.78419	0.00123632	0.0323181
165	ENSG00000088325.16	TPX2	1.88971	0.000411759	0.0207017
166	ENSG00000088356.6	PDRG1	1.93592	0.000259925	0.017765
167	ENSG00000088727.13	KIF9	1.82531	0.000844413	0.0278655
168	ENSG00000088826.18	SMOX	1.86466	0.000539989	0.0233265
169	ENSG00000088832.18	FKBP1A	2.07198	5.98031e-05	0.0119893
170	ENSG00000088930.8	XRN2	1.83935	0.000802515	0.0274332
171	ENSG00000088986.11	DYNLL1	1.70234	0.0028613	0.0459089
172	ENSG00000089006.17	SNX5	1.68228	0.00350214	0.049825
173	ENSG00000089022.14	MAPKAPK5	1.77984	0.00123804	0.0323181
174	ENSG00000089053.13	ANAPC5	1.77349	0.00132476	0.0333689
175	ENSG00000089195.15	TRMT6	1.92812	0.000253089	0.0176297
176	ENSG00000089234.16	BRAP	1.85468	0.000564609	0.0238083
177	ENSG00000089685.15	BIRC5	1.95651	0.000212116	0.01717
178	ENSG00000089847.12	ANKRD24	0.551152	0.000926342	0.0287933
179	ENSG00000090273.14	NUDC	1.73275	0.00211435	0.0400674
180	ENSG00000090686.16	USP48	1.85583	0.000584193	0.0241346
181	ENSG00000090889.12	KIF4A	1.82751	0.000761421	0.0270112
182	ENSG00000091073.19	DTX2	1.70703	0.00276062	0.0452167
183	ENSG00000091136.15	LAMB1	1.70167	0.00294128	0.0467171
184	ENSG00000091164.13	TXNL1	1.94557	0.000236606	0.0173867
185	ENSG00000091527.16	CDV3	1.8898	0.000454465	0.0217399
186	ENSG00000091831.24	ESR1	0.487974	7.20618e-05	0.0127585
187	ENSG00000091879.14	ANGPT2	1.92656	0.00030209	0.0184868
188	ENSG00000092140.16	G2E3	2.01025	0.000116952	0.0148479
189	ENSG00000092208.17	GEMIN2	2.11763	3.33128e-05	0.0101958
190	ENSG00000092470.12	WDR76	1.70163	0.00281861	0.0456807
191	ENSG00000092853.14	CLSPN	1.85637	0.000554288	0.0235677
192	ENSG00000093183.14	SEC22C	1.73245	0.00224055	0.0411419
193	ENSG00000094804.12	CDC6	1.71886	0.00233199	0.0417617
194	ENSG00000095739.11	BAMBI	1.97098	0.000174447	0.0164944
195	ENSG00000097021.20	ACOT7	2.04015	8.15376e-05	0.0130943
196	ENSG00000097033.14	SH3GLB1	1.93133	0.000255484	0.0176297
197	ENSG00000097046.13	CDC7	1.8234	0.000767813	0.0270112
198	ENSG00000099364.18	FBXL19	2.02741	8.37265e-05	0.0131523
199	ENSG00000099385.12	BCL7C	1.78053	0.00123813	0.0323181
200	ENSG00000099769.6	IGFALS	0.587586	0.00277351	0.0453053
201	ENSG00000099899.15	TRMT2A	1.84055	0.000695365	0.0261729
202	ENSG00000099901.17	RANBP1	1.8327	0.000783445	0.0271614
203	ENSG00000099917.17	MED15	1.93834	0.000256322	0.0176297
204	ENSG00000099949.21	LZTR1	1.76533	0.00149276	0.0345315
205	ENSG00000100012.12	SEC14L3	0.591855	0.00330376	0.0488563
206	ENSG00000100024.15	UPB1	0.510829	0.000185377	0.016735
207	ENSG00000100029.18	PES1	2.68061	1.56068e-07	0.0014389
208	ENSG00000100083.19	GGA1	1.69163	0.00351812	0.0499431
209	ENSG00000100138.15	SNU13	1.76733	0.00138281	0.0338407
210	ENSG00000100147.14	CCDC134	1.73687	0.00202974	0.0392058
211	ENSG00000100162.15	CENPM	1.92811	0.00026493	0.0177696
212	ENSG00000100196.11	KDELR3	1.84938	0.000676404	0.025766
213	ENSG00000100216.6	TOMM22	2.01821	0.00013131	0.0153055
214	ENSG00000100243.21	CYB5R3	1.93781	0.000238286	0.0174131
215	ENSG00000100246.13	DNAL4	1.84651	0.000652942	0.025336
216	ENSG00000100266.19	PACSIN2	1.70441	0.00296519	0.0468054
217	ENSG00000100271.17	TTLL1	2.02845	8.76747e-05	0.0132488
218	ENSG00000100304.13	TTLL12	1.72047	0.00264806	0.0442776
219	ENSG00000100353.18	EIF3D	1.85566	0.000573949	0.0239148
220	ENSG00000100364.19	KIAA0930	2.14265	3.24957e-05	0.0101958
221	ENSG00000100410.8	PHF5A	1.86028	0.000528909	0.0230781
222	ENSG00000100416.15	TRMU	1.9263	0.000254535	0.0176297
223	ENSG00000100426.7	ZBED4	1.6822	0.00345037	0.0495612
224	ENSG00000100532.12	CGRRF1	1.95138	0.000208979	0.017115
225	ENSG00000100591.8	AHSA1	2.07401	5.94612e-05	0.0119893
226	ENSG00000100601.10	ALKBH1	1.76981	0.00135474	0.033612
227	ENSG00000100603.14	SNW1	1.69795	0.00295574	0.0467553
228	ENSG00000100604.13	CHGA	1.85249	0.000570287	0.0239096
229	ENSG00000100632.11	ERH	2.12469	3.45559e-05	0.0101958
230	ENSG00000100652.5	SLC10A1	0.528017	0.000406764	0.0206762
231	ENSG00000100804.19	PSMB5	1.76393	0.00151492	0.0346897
232	ENSG00000100813.14	ACIN1	1.76917	0.00133208	0.0334467
233	ENSG00000100865.15	CINP	1.69906	0.0032225	0.0484053
234	ENSG00000100916.14	BRMS1L	1.77318	0.00136638	0.0337014
235	ENSG00000100941.9	PNN	1.73776	0.0022453	0.0411519
236	ENSG00000100983.12	GSS	2.10655	4.09277e-05	0.0101958
237	ENSG00000100985.7	MMP9	1.70278	0.00299021	0.0470305
238	ENSG00000100991.12	TRPC4AP	1.71188	0.00271387	0.0448198
239	ENSG00000100994.12	PYGB	1.76827	0.00153326	0.0346897
240	ENSG00000101003.10	GINS1	1.82484	0.000764718	0.0270112
241	ENSG00000101052.13	IFT52	1.81215	0.000944912	0.0290229
242	ENSG00000101057.16	MYBL2	1.68986	0.00330159	0.0488563
243	ENSG00000101109.12	STK4	1.75626	0.00183738	0.037385
244	ENSG00000101132.10	PFDN4	1.73597	0.00202872	0.0392058
245	ENSG00000101146.13	RAE1	1.89703	0.000375543	0.0202777
246	ENSG00000101150.18	TPD52L2	1.76786	0.00144076	0.0342363
247	ENSG00000101166.16	PRELID3B	1.69953	0.00302286	0.0473396
248	ENSG00000101182.15	PSMA7	1.98428	0.000138693	0.0155989
249	ENSG00000101189.7	MRGBP	1.82393	0.000803253	0.0274332
250	ENSG00000101220.18	C20orf27	2.00982	0.000116396	0.0148479
251	ENSG00000101224.17	CDC25B	1.77516	0.00143115	0.0342164
252	ENSG00000101236.17	RNF24	1.76958	0.00145552	0.0343756
253	ENSG00000101246.20	ARFRP1	1.80953	0.000982708	0.029364
254	ENSG00000101266.19	CSNK2A1	1.73574	0.00206248	0.0395037
255	ENSG00000101280.8	ANGPT4	0.575049	0.00192472	0.0381027
256	ENSG00000101294.18	HM13	2.08103	5.75808e-05	0.0119893
257	ENSG00000101306.11	MYLK2	1.77317	0.00146557	0.0344325
258	ENSG00000101361.17	NOP56	1.81428	0.000904964	0.0285196
259	ENSG00000101363.12	MANBAL	1.8179	0.000804386	0.0274332
260	ENSG00000101365.21	IDH3B	1.69927	0.00301009	0.0472439
261	ENSG00000101421.4	CHMP4B	1.77454	0.00143845	0.0342164
262	ENSG00000101442.10	ACTR5	1.82248	0.000815412	0.0275975
263	ENSG00000101457.13	DNTTIP1	1.87435	0.000478827	0.0222016
264	ENSG00000101464.11	PIGU	2.12653	3.48707e-05	0.0101958
265	ENSG00000101473.17	ACOT8	1.82693	0.000820815	0.0276764
266	ENSG00000101546.13	RBFA	2.05485	7.69288e-05	0.0127585
267	ENSG00000101811.14	CSTF2	1.87734	0.000455025	0.0217399
268	ENSG00000101935.10	AMMECR1	1.69395	0.00310656	0.0476764
269	ENSG00000102098.19	SCML2	1.97866	0.000150852	0.0157118
270	ENSG00000102172.16	SMS	2.12802	3.37326e-05	0.0101958
271	ENSG00000102225.16	CDK16	1.98721	0.00014855	0.0157118
272	ENSG00000102384.13	CENPI	1.73365	0.00215769	0.0404074
273	ENSG00000102393.14	GLA	1.69974	0.00301018	0.0472439
274	ENSG00000102743.15	SLC25A15	0.50257	0.000130083	0.0152607
275	ENSG00000102882.12	MAPK3	1.76135	0.00154382	0.0347447
276	ENSG00000102898.12	NUTF2	1.6907	0.00324778	0.0484753
277	ENSG00000103005.12	USB1	1.92086	0.000289019	0.0183403
278	ENSG00000103160.12	HSDL1	1.69559	0.00321425	0.0484053
279	ENSG00000103174.13	NAGPA	1.74033	0.00184338	0.0374058
280	ENSG00000103222.20	ABCC1	1.9184	0.000326053	0.0190847
281	ENSG00000103512.15	NOMO1	1.77951	0.00129267	0.0329777
282	ENSG00000103550.14	KNOP1	1.82286	0.000787694	0.0272389
283	ENSG00000104064.18	GABPB1	1.85241	0.000597853	0.0241346
284	ENSG00000104147.9	OIP5	1.70261	0.00284063	0.0458382
285	ENSG00000104312.8	RIPK2	1.72215	0.00280212	0.0455652
286	ENSG00000104313.20	EYA1	1.98541	0.000153012	0.0157118
287	ENSG00000104341.17	LAPTM4B	1.9422	0.000317618	0.0189186
288	ENSG00000104427.12	ZC2HC1A	1.91297	0.000294051	0.0183403
289	ENSG00000104442.10	ARMC1	2.02604	0.000100473	0.0140777
290	ENSG00000104497.14	SNX16	1.75442	0.00174345	0.0364064
291	ENSG00000104626.15	ERI1	1.70231	0.00291644	0.0465015
292	ENSG00000104660.19	LEPROTL1	1.93669	0.00023523	0.0173867
293	ENSG00000104687.14	GSR	1.86207	0.000590629	0.0241346
294	ENSG00000104808.8	DHDH	2.02049	0.000103233	0.0141969
295	ENSG00000104889.7	RNASEH2A	1.98958	0.000140749	0.0155989
296	ENSG00000104904.12	OAZ1	1.77328	0.00140072	0.0340562
297	ENSG00000105011.9	ASF1B	1.7173	0.00245592	0.0428552
298	ENSG00000105176.18	URI1	1.75847	0.00160311	0.0350456
299	ENSG00000105202.9	FBL	1.90064	0.000354955	0.0199143
300	ENSG00000105254.12	TBCB	1.68749	0.00334849	0.0489989
301	ENSG00000105281.12	SLC1A5	1.96402	0.00018713	0.016735
302	ENSG00000105438.9	KDELR1	1.77468	0.00130898	0.0331594
303	ENSG00000105443.15	CYTH2	1.6926	0.00335744	0.0490258
304	ENSG00000105464.3	GRIN2D	1.69228	0.00330796	0.0488563
305	ENSG00000105568.18	PPP2R1A	1.82161	0.00083959	0.0278655
306	ENSG00000105677.12	TMEM147	1.91112	0.000316767	0.0189095
307	ENSG00000105723.13	GSK3A	1.72996	0.00220721	0.0408701
308	ENSG00000105849.6	POLR1F	1.75427	0.00170685	0.0360881
309	ENSG00000105875.14	WDR91	1.71125	0.00279543	0.0455385
310	ENSG00000105889.16	STEAP1B	2.01022	0.000142854	0.0157035
311	ENSG00000105928.16	GSDME	1.83475	0.000781934	0.0271438
312	ENSG00000105948.13	TTC26	2.04068	7.69415e-05	0.0127585
313	ENSG00000105988.6	NHP2P1	1.76335	0.00153823	0.0346897
314	ENSG00000106105.15	GARS1	1.68127	0.00349932	0.049825
315	ENSG00000106144.20	CASP2	1.70577	0.00275487	0.0452167
316	ENSG00000106153.13	CHCHD2	1.72322	0.0025522	0.0436769
317	ENSG00000106263.18	EIF3B	1.90025	0.000339956	0.0195183
318	ENSG00000106268.15	NUDT1	1.75134	0.00182039	0.0371524
319	ENSG00000106344.8	RBM28	1.88285	0.000481455	0.0222016
320	ENSG00000106348.18	IMPDH1	2.08779	5.70977e-05	0.0119893
321	ENSG00000106462.11	EZH2	1.98307	0.000156008	0.0157118
322	ENSG00000106541.12	AGR2	1.76169	0.00153886	0.0346897
323	ENSG00000106636.9	YKT6	1.95218	0.000213859	0.0172119
324	ENSG00000106683.15	LIMK1	1.73272	0.00206269	0.0395037
325	ENSG00000106701.13	FSD1L	1.76581	0.00142089	0.0341242
326	ENSG00000106803.10	SEC61B	1.69705	0.00310883	0.0476764
327	ENSG00000106991.14	ENG	0.533544	0.000501047	0.0226199
328	ENSG00000107159.13	CA9	1.92334	0.000271288	0.0178496
329	ENSG00000107175.12	CREB3	1.94303	0.000261463	0.017765
330	ENSG00000107371.14	EXOSC3	1.73869	0.00189222	0.0377913
331	ENSG00000107625.13	DDX50	1.7131	0.00289685	0.0463207
332	ENSG00000107779.14	BMPR1A	1.69655	0.00315082	0.0479521
333	ENSG00000107863.18	ARHGAP21	1.8219	0.000986417	0.0293774
334	ENSG00000107890.17	ANKRD26	1.69874	0.0030945	0.0476546
335	ENSG00000107929.15	LARP4B	1.78441	0.00120392	0.0318865
336	ENSG00000107937.19	GTPBP4	1.84085	0.000697131	0.0261729
337	ENSG00000108091.11	CCDC6	1.8624	0.000595365	0.0241346
338	ENSG00000108100.18	CCNY	1.81588	0.000883765	0.0282521
339	ENSG00000108106.14	UBE2S	2.18927	1.93458e-05	0.00951179
340	ENSG00000108262.16	GIT1	1.81024	0.000986387	0.0293774
341	ENSG00000108395.14	TRIM37	1.94566	0.000209491	0.017115
342	ENSG00000108433.17	GOSR2	1.69805	0.00290949	0.0464453
343	ENSG00000108468.15	CBX1	1.98488	0.000144944	0.0157118
344	ENSG00000108469.15	RECQL5	1.69784	0.00291472	0.0465013
345	ENSG00000108518.8	PFN1	1.73927	0.00212761	0.0400705
346	ENSG00000108592.17	FTSJ3	1.84832	0.000587615	0.0241346
347	ENSG00000108671.11	PSMD11	1.76705	0.00141186	0.0341221
348	ENSG00000108774.15	RAB5C	1.7456	0.00175331	0.0365278
349	ENSG00000108797.12	CNTNAP1	1.71469	0.00264352	0.0442638
350	ENSG00000108848.16	LUC7L3	1.82704	0.000950902	0.0290229
351	ENSG00000108883.13	EFTUD2	1.8966	0.000347113	0.019837
352	ENSG00000108950.12	FAM20A	0.570539	0.0016169	0.0350456
353	ENSG00000108960.9	MMD	1.93186	0.000256764	0.0176297
354	ENSG00000109062.12	SLC9A3R1	1.8941	0.000442169	0.0216206
355	ENSG00000109065.12	NAT9	2.051	7.23167e-05	0.0127585
356	ENSG00000109066.14	TMEM104	1.85395	0.000607743	0.0243556
357	ENSG00000109511.12	ANXA10	0.551207	0.000939649	0.0290068
358	ENSG00000109674.4	NEIL3	1.97707	0.000158167	0.0157118
359	ENSG00000109705.8	NKX3-2	1.69231	0.00317488	0.0481047
360	ENSG00000109819.9	PPARGC1A	0.558715	0.00118854	0.0316967
361	ENSG00000109854.14	HTATIP2	1.7213	0.0024925	0.0431429
362	ENSG00000109861.17	CTSC	1.92691	0.000267496	0.0177696
363	ENSG00000109881.17	CCDC34	1.9463	0.000244096	0.0174889
364	ENSG00000109920.13	FNBP4	1.76952	0.00150654	0.0346897
365	ENSG00000110107.9	PRPF19	1.72281	0.0022096	0.0408701
366	ENSG00000110172.12	CHORDC1	1.86889	0.000475364	0.0222016
367	ENSG00000110274.16	CEP164	1.72145	0.00252337	0.0434353
368	ENSG00000110583.13	NAA40	1.73569	0.00193124	0.0381759
369	ENSG00000110619.18	CARS1	1.76726	0.00147609	0.0344403
370	ENSG00000110768.12	GTF2H1	2.018	0.000130361	0.0152607
371	ENSG00000110801.14	PSMD9	1.83622	0.000707508	0.0262808
372	ENSG00000110880.11	CORO1C	1.82453	0.000827886	0.0277762
373	ENSG00000110906.13	KCTD10	1.72234	0.00229659	0.0415103
374	ENSG00000110925.7	CSRNP2	1.72844	0.00213718	0.0401623
375	ENSG00000110958.16	PTGES3	1.79214	0.00116274	0.031515
376	ENSG00000111142.14	METAP2	1.70134	0.00297681	0.0469381
377	ENSG00000111206.13	FOXM1	1.71416	0.00253486	0.0435064
378	ENSG00000111231.9	GPN3	1.68499	0.00349732	0.049825
379	ENSG00000111237.19	VPS29	1.7613	0.00161998	0.0350456
380	ENSG00000111247.15	RAD51AP1	1.71452	0.00246695	0.0429288
381	ENSG00000111321.11	LTBR	1.71393	0.00258415	0.0438672
382	ENSG00000111358.14	GTF2H3	1.90738	0.000369238	0.0202347
383	ENSG00000111364.16	DDX55	1.84335	0.000667122	0.0256828
384	ENSG00000111371.16	SLC38A1	1.69212	0.0032625	0.0486052
385	ENSG00000111481.10	COPZ1	1.8317	0.00072405	0.0264949
386	ENSG00000111490.15	TBC1D30	1.74008	0.00196677	0.0385123
387	ENSG00000111605.18	CPSF6	1.68285	0.00344283	0.0495482
388	ENSG00000111640.15	GAPDH	2.00074	0.000114659	0.0148354
389	ENSG00000111642.16	CHD4	1.74003	0.00200616	0.0390012
390	ENSG00000111665.12	CDCA3	1.71039	0.00256644	0.0437037
391	ENSG00000111669.15	TPI1	1.73033	0.00212498	0.0400705
392	ENSG00000111671.10	SPSB2	1.76683	0.00153667	0.0346897
393	ENSG00000111674.9	ENO2	1.8205	0.000852082	0.0279618
394	ENSG00000111713.3	GYS2	0.524277	0.000366304	0.0201743
395	ENSG00000111786.9	SRSF9	1.68229	0.00334468	0.0489885
396	ENSG00000111832.13	RWDD1	1.72584	0.00255356	0.0436769
397	ENSG00000111843.14	TMEM14C	1.78892	0.00127788	0.0328348
398	ENSG00000111845.5	PAK1IP1	1.75178	0.00169537	0.0359578
399	ENSG00000112029.10	FBXO5	1.72396	0.00234164	0.0417971
400	ENSG00000112031.16	MTRF1L	1.7256	0.00230745	0.0415578
401	ENSG00000112039.5	FANCE	1.72742	0.00231089	0.0415689
402	ENSG00000112110.10	MRPL18	1.82131	0.000776014	0.0270774
403	ENSG00000112118.20	MCM3	1.95481	0.000194591	0.016735
404	ENSG00000112130.17	RNF8	1.87249	0.000494501	0.0223992
405	ENSG00000112208.11	BAG2	1.94275	0.000221346	0.0173867
406	ENSG00000112290.13	WASF1	1.69528	0.00307712	0.0474681
407	ENSG00000112365.5	ZBTB24	1.76677	0.00163807	0.0352401
408	ENSG00000112715.25	VEGFA	1.81465	0.000977439	0.0293037
409	ENSG00000112983.18	BRD8	2.0547	8.26761e-05	0.0130943
410	ENSG00000112984.12	KIF20A	1.76104	0.00154789	0.0347739
411	ENSG00000113013.16	HSPA9	1.73207	0.00200805	0.0390054
412	ENSG00000113194.13	FAF2	1.69749	0.00310632	0.0476764
413	ENSG00000113300.13	CNOT6	1.91937	0.000285111	0.0183018
414	ENSG00000113407.14	TARS1	1.72326	0.00234485	0.0418268
415	ENSG00000113456.19	RAD1	2.12313	4.06531e-05	0.0101958
416	ENSG00000113552.16	GNPDA1	1.76516	0.00153127	0.0346897
417	ENSG00000113569.16	NUP155	1.84714	0.000665345	0.0256828
418	ENSG00000113575.10	PPP2CA	1.84704	0.000645186	0.0251762
419	ENSG00000113643.9	RARS1	1.91159	0.000322425	0.0190843
420	ENSG00000113648.16	MACROH2A1	1.92342	0.000294392	0.0183403
421	ENSG00000113761.12	ZNF346	1.69648	0.00305816	0.0473396
422	ENSG00000113845.10	TIMMDC1	1.74648	0.00172463	0.0361811
423	ENSG00000113905.5	HRG	0.56885	0.00161801	0.0350456
424	ENSG00000114209.15	PDCD10	1.74584	0.00185183	0.0374573
425	ENSG00000114268.12	PFKFB4	1.8942	0.000373487	0.0202777
426	ENSG00000114302.16	PRKAR2A	1.77118	0.00141331	0.0341221
427	ENSG00000114346.14	ECT2	1.70933	0.002671	0.0444662
428	ENSG00000114503.11	NCBP2	2.05862	6.91219e-05	0.0127585
429	ENSG00000114529.13	C3orf52	1.74961	0.00186695	0.037536
430	ENSG00000114544.17	SLC41A3	2.39209	2.84061e-06	0.00698326
431	ENSG00000114686.9	MRPL3	1.82944	0.000807536	0.0274684
432	ENSG00000114744.9	COMMD2	1.92489	0.000278356	0.0181381
433	ENSG00000114767.7	RRP9	1.7124	0.00247578	0.0429994
434	ENSG00000114770.17	ABCC5	2.09435	4.98747e-05	0.0113532
435	ENSG00000114784.4	EIF1B	2.39666	2.21735e-06	0.00620413
436	ENSG00000114850.7	SSR3	2.01816	9.86782e-05	0.0140408
437	ENSG00000114859.16	CLCN2	1.96488	0.000177456	0.0165652
438	ENSG00000114942.14	EEF1B2	1.80531	0.00104962	0.0301946
439	ENSG00000114978.18	MOB1A	1.76395	0.0014965	0.0345616
440	ENSG00000115128.7	SF3B6	1.83494	0.000684932	0.0258686
441	ENSG00000115163.15	CENPA	1.80562	0.000985912	0.0293774
442	ENSG00000115204.15	MPV17	2.32606	3.13546e-06	0.00706576
443	ENSG00000115207.13	GTF3C2	2.15567	2.51498e-05	0.0101958
444	ENSG00000115211.16	EIF2B4	1.78851	0.00121959	0.0320382
445	ENSG00000115233.12	PSMD14	1.82235	0.000767168	0.0270112
446	ENSG00000115234.11	SNX17	1.73138	0.00217625	0.0405303
447	ENSG00000115241.11	PPM1G	2.19247	1.57658e-05	0.00951179
448	ENSG00000115275.14	MOGS	1.77892	0.00126781	0.0326515
449	ENSG00000115307.17	AUP1	1.92813	0.000280054	0.018156
450	ENSG00000115318.12	LOXL3	1.82903	0.00090932	0.0285449
451	ENSG00000115392.12	FANCL	1.92457	0.000290076	0.0183403
452	ENSG00000115484.15	CCT4	1.77378	0.00173223	0.0362843
453	ENSG00000115539.14	PDCL3	1.86333	0.000513147	0.0227908
454	ENSG00000115607.9	IL18RAP	0.558733	0.00126653	0.0326497
455	ENSG00000115750.17	TAF1B	1.74504	0.00180201	0.0369445
456	ENSG00000115758.13	ODC1	1.70889	0.00289999	0.046321
457	ENSG00000115944.15	COX7A2L	1.74877	0.0017186	0.0361811
458	ENSG00000116212.15	LRRC42	1.88382	0.000443964	0.0216206
459	ENSG00000116221.15	MRPL37	2.09446	4.99604e-05	0.0113532
460	ENSG00000116237.16	ICMT	1.88047	0.000460063	0.02175
461	ENSG00000116473.14	RAP1A	1.71778	0.00250631	0.0432795
462	ENSG00000116478.12	HDAC1	1.80547	0.00094371	0.0290229
463	ENSG00000116489.13	CAPZA1	1.76954	0.00155113	0.0347739
464	ENSG00000116497.18	S100PBP	1.75692	0.00165612	0.0354706
465	ENSG00000116560.11	SFPQ	2.12316	3.23559e-05	0.0101958
466	ENSG00000116641.18	DOCK7	1.77948	0.0014746	0.0344403
467	ENSG00000116649.10	SRM	1.90243	0.000345392	0.0197883
468	ENSG00000116754.13	SRSF11	1.90689	0.00037568	0.0202777
469	ENSG00000116785.14	CFHR3	0.515973	0.000225302	0.0173867
470	ENSG00000116809.12	ZBTB17	1.8199	0.000845774	0.0278655
471	ENSG00000116815.16	CD58	2.0989	5.78049e-05	0.0119893
472	ENSG00000116863.11	ADPRS	2.11417	3.32745e-05	0.0101958
473	ENSG00000116898.12	MRPS15	1.79247	0.00118669	0.0316967
474	ENSG00000116954.8	RRAGC	1.94806	0.000212704	0.01717
475	ENSG00000116962.15	NID1	1.6964	0.00307482	0.0474681
476	ENSG00000117280.13	RAB29	1.69373	0.00331431	0.0488873
477	ENSG00000117360.13	PRPF3	1.83866	0.00076409	0.0270112
478	ENSG00000117385.16	P3H1	1.93445	0.000261049	0.017765
479	ENSG00000117394.24	SLC2A1	1.73197	0.00216056	0.0404153
480	ENSG00000117395.13	EBNA1BP2	1.8132	0.000906669	0.0285196
481	ENSG00000117399.14	CDC20	2.10372	4.44755e-05	0.0106434
482	ENSG00000117408.11	IPO13	1.95468	0.000210768	0.0171674
483	ENSG00000117410.14	ATP6V0B	1.7852	0.0011996	0.0318347
484	ENSG00000117411.17	B4GALT2	2.06124	6.07532e-05	0.0120106
485	ENSG00000117419.16	ERI3	2.29333	6.63824e-06	0.00749841
486	ENSG00000117481.10	NSUN4	1.80983	0.00104479	0.0301527
487	ENSG00000117500.13	TMED5	1.75387	0.00179088	0.0368002
488	ENSG00000117505.13	DR1	2.01501	0.000103424	0.0141969
489	ENSG00000117592.9	PRDX6	1.7327	0.00224256	0.0411419
490	ENSG00000117593.12	DARS2	1.6997	0.00317538	0.0481047
491	ENSG00000117632.23	STMN1	1.91052	0.000310409	0.0187053
492	ENSG00000117650.13	NEK2	1.87209	0.000483486	0.0222016
493	ENSG00000117877.11	POLR1G	1.73922	0.00190551	0.0379166
494	ENSG00000117906.14	RCN2	1.82218	0.000811649	0.027539
495	ENSG00000118162.14	KPTN	1.73386	0.00217321	0.0405182
496	ENSG00000118260.15	CREB1	1.88979	0.000490354	0.0223919
497	ENSG00000118496.5	FBXO30	2.01465	0.000133655	0.0153809
498	ENSG00000118508.5	RAB32	1.86741	0.000530796	0.0230781
499	ENSG00000118526.7	TCF21	0.503858	0.000134293	0.0153879
500	ENSG00000118600.12	RXYLT1	1.69988	0.00302868	0.0473396
501	ENSG00000118690.13	ARMC2	1.69208	0.00311002	0.0476764
502	ENSG00000118705.17	RPN2	1.90468	0.000406416	0.0206762
503	ENSG00000118785.14	SPP1	2.06772	6.97407e-05	0.0127585
504	ENSG00000118960.13	HS1BP3	1.77228	0.00151837	0.0346897
505	ENSG00000118961.15	LDAH	1.94347	0.000230683	0.0173867
506	ENSG00000119185.13	ITGB1BP1	1.92996	0.000269415	0.0177696
507	ENSG00000119203.14	CPSF3	1.89499	0.000371762	0.0202777
508	ENSG00000119314.16	PTBP3	1.69394	0.00304563	0.0473396
509	ENSG00000119333.11	DYNC2I2	1.82097	0.000858644	0.028009
510	ENSG00000119630.14	PGF	1.76471	0.0016057	0.0350456
511	ENSG00000119640.9	ACYP1	2.02076	8.97088e-05	0.0133292
512	ENSG00000119729.12	RHOQ	1.80282	0.0010218	0.0299043
513	ENSG00000119760.16	SUPT7L	1.85693	0.000523822	0.0230781
514	ENSG00000119878.6	CRIPT	1.95992	0.000228345	0.0173867
515	ENSG00000119900.9	OGFRL1	1.77152	0.00159719	0.0350456
516	ENSG00000119953.14	SMNDC1	1.9524	0.00019907	0.0168227
517	ENSG00000120265.18	PCMT1	1.74503	0.00184387	0.0374058
518	ENSG00000120306.11	CYSTM1	1.73494	0.00195097	0.0384527
519	ENSG00000120334.15	CENPL	1.97223	0.00016671	0.0160433
520	ENSG00000120438.12	TCP1	1.86413	0.00049314	0.0223919
521	ENSG00000120539.15	MASTL	1.82468	0.000754286	0.0270112
522	ENSG00000120647.10	CCDC77	1.70508	0.00281936	0.0456807
523	ENSG00000120656.12	TAF12	1.82355	0.000837688	0.0278655
524	ENSG00000120705.13	ETF1	1.86888	0.000492334	0.0223919
525	ENSG00000120805.14	ARL1	1.78066	0.00120715	0.0318865
526	ENSG00000120833.14	SOCS2	0.442516	8.83016e-06	0.00770274
527	ENSG00000120948.18	TARDBP	1.67919	0.00351097	0.0499012
528	ENSG00000121058.5	COIL	1.82544	0.000748224	0.026942
529	ENSG00000121152.10	NCAPH	1.70218	0.00285484	0.0458708
530	ENSG00000121578.13	B4GALT4	1.81584	0.000839803	0.0278655
531	ENSG00000121621.7	KIF18A	1.75891	0.0015862	0.0350456
532	ENSG00000121774.18	KHDRBS1	1.72226	0.00227128	0.0413617
533	ENSG00000121957.15	GPSM2	1.84733	0.000607944	0.0243556
534	ENSG00000121964.14	GTDC1	1.7172	0.00255784	0.0436949
535	ENSG00000121989.15	ACVR2A	1.69694	0.00319843	0.0483196
536	ENSG00000122133.17	PAEP	1.81894	0.000842192	0.0278655
537	ENSG00000122406.14	RPL5	1.85798	0.000635944	0.0249596
538	ENSG00000122565.19	CBX3	1.90377	0.000381254	0.0204914
539	ENSG00000122679.8	RAMP3	0.490555	8.28015e-05	0.0130943
540	ENSG00000122705.17	CLTA	2.12397	3.85481e-05	0.0101958
541	ENSG00000122882.11	ECD	1.85819	0.000591606	0.0241346
542	ENSG00000122952.17	ZWINT	1.92747	0.000249274	0.017615
543	ENSG00000122958.15	VPS26A	1.80517	0.00102962	0.0299167
544	ENSG00000122966.17	CIT	2.05416	6.46595e-05	0.0122376
545	ENSG00000123080.12	CDKN2C	1.9136	0.00032393	0.0190843
546	ENSG00000123219.13	CENPK	1.74838	0.00177387	0.0367017
547	ENSG00000123268.9	ATF1	1.90169	0.000393598	0.0204914
548	ENSG00000123352.18	SPATS2	1.87964	0.000457194	0.02175
549	ENSG00000123427.17	EEF1AKMT3	1.7593	0.00158773	0.0350456
550	ENSG00000123485.12	HJURP	1.7812	0.00125761	0.0325595
551	ENSG00000123505.19	AMD1	1.96603	0.000228376	0.0173867
552	ENSG00000123643.13	SLC36A1	1.81256	0.000956216	0.0290539
553	ENSG00000123737.13	EXOSC9	1.75104	0.00176081	0.0366424
554	ENSG00000123892.12	RAB38	1.7907	0.00112684	0.0310621
555	ENSG00000123983.14	ACSL3	1.68934	0.00321214	0.0484053
556	ENSG00000123992.20	DNPEP	1.75766	0.00167907	0.035726
557	ENSG00000124207.17	CSE1L	1.85005	0.000599793	0.0241401
558	ENSG00000124226.11	RNF114	1.71084	0.002605	0.043967
559	ENSG00000124228.14	DDX27	1.72142	0.00233998	0.041795
560	ENSG00000124429.18	POF1B	1.75491	0.00176288	0.0366424
561	ENSG00000124444.16	ZNF576	2.00362	0.000121407	0.0150092
562	ENSG00000124562.10	SNRPC	2.05283	6.83988e-05	0.0127561
563	ENSG00000124571.18	XPO5	1.95741	0.000197523	0.0168227
564	ENSG00000124574.15	ABCC10	1.71994	0.00241393	0.042399
565	ENSG00000124702.18	KLHDC3	1.77414	0.00143862	0.0342164
566	ENSG00000124784.9	RIOK1	1.75034	0.00204191	0.0393006
567	ENSG00000124787.14	RPP40	1.71343	0.00271484	0.0448198
568	ENSG00000124802.12	EEF1E1	2.02132	0.000125196	0.0151818
569	ENSG00000125037.12	EMC3	1.75732	0.00166513	0.0355675
570	ENSG00000125249.7	RAP2A	1.72518	0.00225061	0.041198
571	ENSG00000125319.15	HROB	1.89035	0.00039934	0.0204914
572	ENSG00000125351.12	UPF3B	2.26135	7.50102e-06	0.00749841
573	ENSG00000125445.11	MRPS7	1.87764	0.000510742	0.0227908
574	ENSG00000125447.18	GGA3	1.98447	0.000142781	0.0157035
575	ENSG00000125449.7	ARMC7	1.86124	0.000620285	0.024631
576	ENSG00000125450.11	NUP85	2.03378	8.56191e-05	0.0132304
577	ENSG00000125454.12	SLC25A19	1.97314	0.000157501	0.0157118
578	ENSG00000125462.19	MIR9-1HG	1.77736	0.00140169	0.0340562
579	ENSG00000125503.13	PPP1R12C	1.89045	0.000385568	0.0204914
580	ENSG00000125505.17	MBOAT7	1.81445	0.000872705	0.0282168
581	ENSG00000125741.5	OPA3	1.69363	0.00322243	0.0484053
582	ENSG00000125753.14	VASP	1.75622	0.00159768	0.0350456
583	ENSG00000125779.22	PANK2	1.79377	0.00110022	0.0306406
584	ENSG00000125804.14	FAM182A	1.73976	0.00195644	0.0384527
585	ENSG00000125834.13	STK35	1.69802	0.0030228	0.0473396
586	ENSG00000125835.19	SNRPB	1.89478	0.000386949	0.0204914
587	ENSG00000125846.15	ZNF133	2.03051	9.88723e-05	0.0140408
588	ENSG00000125864.14	BFSP1	1.7938	0.00111216	0.0308762
589	ENSG00000125870.11	SNRPB2	1.86252	0.000525692	0.0230781
590	ENSG00000125871.14	MGME1	1.7414	0.00212325	0.0400705
591	ENSG00000125877.13	ITPA	1.9928	0.000119553	0.0150092
592	ENSG00000125885.13	MCM8	2.07277	6.34986e-05	0.0121782
593	ENSG00000125970.12	RALY	1.72462	0.00241085	0.042399
594	ENSG00000125977.7	EIF2S2	2.11111	4.04878e-05	0.0101958
595	ENSG00000125991.20	ERGIC3	2.11264	4.75733e-05	0.0110903
596	ENSG00000126001.16	CEP250	1.80449	0.00102736	0.0299167
597	ENSG00000126012.12	KDM5C	1.86947	0.000507385	0.0227908
598	ENSG00000126062.4	TMEM115	2.22765	1.305e-05	0.00936779
599	ENSG00000126067.12	PSMB2	1.96529	0.000180097	0.0165652
600	ENSG00000126088.14	UROD	2.01236	0.000120178	0.0150092
601	ENSG00000126091.21	ST3GAL3	1.7728	0.00135597	0.033612
602	ENSG00000126226.22	PCID2	1.69386	0.00350213	0.049825
603	ENSG00000126261.13	UBA2	1.73807	0.00192151	0.0381027
604	ENSG00000126432.14	PRDX5	1.70525	0.00281796	0.0456807
605	ENSG00000126453.9	BCL2L12	1.71015	0.00276686	0.0452641
606	ENSG00000126457.22	PRMT1	1.70264	0.00283921	0.0458382
607	ENSG00000126698.11	DNAJC8	1.76876	0.00143529	0.0342164
608	ENSG00000126768.12	TIMM17B	1.85925	0.0005759	0.0239592
609	ENSG00000126778.12	SIX1	1.70689	0.00280915	0.0456521
610	ENSG00000126787.13	DLGAP5	1.87522	0.000468589	0.0219993
611	ENSG00000126821.8	SGPP1	1.6978	0.00338875	0.0492993
612	ENSG00000127191.18	TRAF2	1.69746	0.00306546	0.0473693
613	ENSG00000127423.11	AUNIP	2.25386	8.31863e-06	0.00749841
614	ENSG00000127463.15	EMC1	1.92447	0.000290219	0.0183403
615	ENSG00000127564.17	PKMYT1	1.70462	0.00270702	0.0447453
616	ENSG00000127837.10	AAMP	1.88429	0.000400818	0.0205
617	ENSG00000128039.12	SRD5A3	2.15059	2.83557e-05	0.0101958
618	ENSG00000128059.8	PPAT	1.79171	0.0010954	0.0305826
619	ENSG00000128245.15	YWHAH	1.87246	0.000524958	0.0230781
620	ENSG00000128272.15	ATF4	1.72787	0.00223422	0.0411285
621	ENSG00000128524.5	ATP6V1F	1.75414	0.00178019	0.0367598
622	ENSG00000128626.12	MRPS12	1.81029	0.000899079	0.0285028
623	ENSG00000128709.13	HOXD9	1.88983	0.000449329	0.0216206
624	ENSG00000128710.6	HOXD10	1.74961	0.00184324	0.0374058
625	ENSG00000129055.13	ANAPC13	1.84886	0.000672512	0.0257537
626	ENSG00000129083.13	COPB1	1.71223	0.00267369	0.0444662
627	ENSG00000129173.13	E2F8	1.99476	0.000129089	0.0152607
628	ENSG00000129355.7	CDKN2D	1.90523	0.000361199	0.0200978
629	ENSG00000129521.15	EGLN3	1.84055	0.000673318	0.0257537
630	ENSG00000129810.15	SGO1	1.96341	0.000178417	0.0165652
631	ENSG00000130021.15	PUDP	1.79079	0.00115562	0.0314072
632	ENSG00000130204.13	TOMM40	1.75256	0.0017888	0.0368002
633	ENSG00000130234.12	ACE2	0.565686	0.00152081	0.0346897
634	ENSG00000130309.11	COLGALT1	1.72534	0.00253739	0.0435106
635	ENSG00000130348.11	QRSL1	1.8892	0.000393473	0.0204914
636	ENSG00000130520.11	LSM4	1.68214	0.00343176	0.0495001
637	ENSG00000130695.16	CEP85	1.73564	0.0019548	0.0384527
638	ENSG00000130699.18	TAF4	1.99456	0.000161801	0.0157958
639	ENSG00000130725.8	UBE2M	1.73312	0.00219343	0.0407151
640	ENSG00000130741.11	EIF2S3	1.778	0.00137964	0.0338243
641	ENSG00000131043.12	AAR2	1.8061	0.00103102	0.0299167
642	ENSG00000131100.13	ATP6V1E1	1.89544	0.000353075	0.0198914
643	ENSG00000131148.9	EMC8	1.86241	0.000543965	0.0233764
644	ENSG00000131188.12	PRR7	1.746	0.0017839	0.0367711
645	ENSG00000131236.18	CAP1	1.69475	0.00304827	0.0473396
646	ENSG00000131323.16	TRAF3	1.74421	0.00203512	0.0392258
647	ENSG00000131462.8	TUBG1	1.79832	0.00102402	0.0299045
648	ENSG00000131470.15	PSMC3IP	1.7785	0.00122962	0.0322203
649	ENSG00000131482.10	G6PC	0.555192	0.000979987	0.0293475
650	ENSG00000131508.16	UBE2D2	1.73241	0.00224148	0.0411419
651	ENSG00000131591.18	C1orf159	1.87605	0.000492005	0.0223919
652	ENSG00000131747.15	TOP2A	1.7825	0.00118242	0.031627
653	ENSG00000131748.16	STARD3	1.81624	0.000906259	0.0285196
654	ENSG00000131899.11	LLGL1	1.74436	0.00183601	0.037385
655	ENSG00000132128.16	LRRC41	1.91765	0.000295702	0.0183403
656	ENSG00000132170.23	PPARG	1.767	0.00141702	0.0341221
657	ENSG00000132275.11	RRP8	2.11871	3.53969e-05	0.0101958
658	ENSG00000132321.17	IQCA1	1.84633	0.000728054	0.0265733
659	ENSG00000132323.9	ILKAP	2.1279	2.79577e-05	0.0101958
660	ENSG00000132341.12	RAN	1.99302	0.000128351	0.0152607
661	ENSG00000132432.14	SEC61G	1.98729	0.000133574	0.0153809
662	ENSG00000132463.14	GRSF1	1.91914	0.000297426	0.0184035
663	ENSG00000132485.14	ZRANB2	1.87654	0.00049969	0.0225963
664	ENSG00000132581.10	SDF2	1.71918	0.00244739	0.0428087
665	ENSG00000132640.15	BTBD3	1.93605	0.000238953	0.0174131
666	ENSG00000132664.12	POLR3F	1.78694	0.00124337	0.0323827
667	ENSG00000132676.16	DAP3	1.81381	0.00101529	0.0298691
668	ENSG00000132680.11	KHDC4	1.79536	0.00122668	0.0321744
669	ENSG00000132768.14	DPH2	1.86716	0.000465415	0.0218883
670	ENSG00000132773.12	TOE1	1.8192	0.00082891	0.0277762
671	ENSG00000132837.15	DMGDH	0.557626	0.00118837	0.0316967
672	ENSG00000133065.11	SLC41A1	1.72373	0.00239994	0.0423824
673	ENSG00000133318.14	RTN3	1.82443	0.000750898	0.0270024
674	ENSG00000133398.4	MED10	2.11848	3.66439e-05	0.0101958
675	ENSG00000133619.17	KRBA1	1.99231	0.000135934	0.0155103
676	ENSG00000133706.19	LARS1	1.73863	0.00217324	0.0405182
677	ENSG00000133818.14	RRAS2	1.82539	0.000997823	0.0296326
678	ENSG00000133895.17	MEN1	1.75501	0.00172162	0.0361811
679	ENSG00000133997.12	MED6	1.72195	0.00240577	0.0423824
680	ENSG00000134049.6	IER3IP1	2.13578	3.07563e-05	0.0101958
681	ENSG00000134057.15	CCNB1	1.9342	0.000268743	0.0177696
682	ENSG00000134115.13	CNTN6	2.04377	0.000107807	0.0145766
683	ENSG00000134240.12	HMGCS2	0.532798	0.000483572	0.0222016
684	ENSG00000134248.14	LAMTOR5	1.73797	0.00185804	0.0374689
685	ENSG00000134283.18	PPHLN1	1.88089	0.000430329	0.0212741
686	ENSG00000134291.12	TMEM106C	2.12518	3.11378e-05	0.0101958
687	ENSG00000134297.6	PLEKHA8P1	2.05765	5.86892e-05	0.0119893
688	ENSG00000134333.14	LDHA	1.68435	0.00342265	0.0494156
689	ENSG00000134365.13	CFHR4	0.518806	0.000251862	0.0176297
690	ENSG00000134398.15	ERN2	1.88872	0.000448941	0.0216206
691	ENSG00000134453.16	RBM17	1.74677	0.0018303	0.0373265
692	ENSG00000134470.21	IL15RA	1.92818	0.000334056	0.0193438
693	ENSG00000134569.10	LRP4	1.83999	0.00071447	0.0263601
694	ENSG00000134590.14	RTL8C	1.69519	0.00314846	0.0479521
695	ENSG00000134684.11	YARS1	1.94145	0.000233779	0.0173867
696	ENSG00000134686.18	PHC2	1.93349	0.000245758	0.0174889
697	ENSG00000134690.11	CDCA8	2.10173	4.06258e-05	0.0101958
698	ENSG00000134697.13	GNL2	2.30183	5.70575e-06	0.00749841
699	ENSG00000134698.11	AGO4	1.71957	0.00260915	0.043967
700	ENSG00000134717.18	BTF3L4	1.89388	0.000388845	0.0204914
701	ENSG00000134748.13	PRPF38A	1.705	0.00280028	0.0455652
702	ENSG00000134780.10	DAGLA	1.7056	0.00260502	0.043967
703	ENSG00000134815.19	DHX34	1.9377	0.000212179	0.01717
704	ENSG00000134827.8	TCN1	1.73395	0.00195182	0.0384527
705	ENSG00000134851.13	TMEM165	1.92395	0.00028444	0.0183018
706	ENSG00000134905.17	CARS2	1.87472	0.000464646	0.0218883
707	ENSG00000135119.15	RNFT2	1.8361	0.000676626	0.025766
708	ENSG00000135245.10	HILPDA	2.63573	1.84725e-07	0.0014389
709	ENSG00000135316.19	SYNCRIP	1.81173	0.0010349	0.0299758
710	ENSG00000135372.9	NAT10	2.0989	3.93482e-05	0.0101958
711	ENSG00000135446.17	CDK4	1.81854	0.000831111	0.0277967
712	ENSG00000135451.13	TROAP	1.75987	0.00159111	0.0350456
713	ENSG00000135476.12	ESPL1	1.79616	0.00109414	0.0305826
714	ENSG00000135521.9	LTV1	1.92372	0.000306913	0.0185717
715	ENSG00000135587.9	SMPD2	1.79081	0.00117727	0.0315952
716	ENSG00000135624.16	CCT7	1.74445	0.00176182	0.0366424
717	ENSG00000135632.12	SMYD5	1.80837	0.000910409	0.0285449
718	ENSG00000135698.10	MPHOSPH6	1.71283	0.00247343	0.0429863
719	ENSG00000135924.16	DNAJB2	1.73819	0.0019235	0.0381027
720	ENSG00000135930.14	EIF4E2	1.78382	0.00130632	0.0331594
721	ENSG00000136026.14	CKAP4	1.69621	0.00314188	0.0479203
722	ENSG00000136048.14	DRAM1	1.77382	0.00145405	0.0343756
723	ENSG00000136238.18	RAC1	1.95774	0.000222122	0.0173867
724	ENSG00000136261.15	BZW2	1.71251	0.00252164	0.0434353
725	ENSG00000136270.14	TBRG4	1.87459	0.000461307	0.0217708
726	ENSG00000136271.10	DDX56	1.73196	0.00208135	0.0397485
727	ENSG00000136295.15	TTYH3	2.18899	1.80494e-05	0.00951179
728	ENSG00000136536.15	MARCHF7	1.70729	0.00284589	0.0458382
729	ENSG00000136631.15	VPS45	1.79794	0.00105472	0.0302779
730	ENSG00000136718.10	IMP4	1.85476	0.000604025	0.0242705
731	ENSG00000136754.18	ABI1	1.70476	0.00308617	0.0475604
732	ENSG00000136840.19	ST6GALNAC4	1.77362	0.00140999	0.0341221
733	ENSG00000136854.24	STXBP1	1.71043	0.00256429	0.0437037
734	ENSG00000137135.18	ARHGEF39	1.7415	0.0018665	0.037536
735	ENSG00000137168.8	PPIL1	2.05474	6.78526e-05	0.0127422
736	ENSG00000137210.14	TMEM14B	1.74964	0.001817	0.0371192
737	ENSG00000137221.14	TJAP1	2.0787	7.03875e-05	0.0127585
738	ENSG00000137251.16	TINAG	1.71718	0.00270262	0.0447453
739	ENSG00000137309.20	HMGA1	1.90663	0.000321192	0.0190843
740	ENSG00000137310.12	TCF19	1.77572	0.00130724	0.0331594
741	ENSG00000137312.15	FLOT1	1.69382	0.00313195	0.0478228
742	ENSG00000137331.12	IER3	1.81497	0.000972904	0.0292469
743	ENSG00000137338.5	PGBD1	1.78908	0.00123669	0.0323181
744	ENSG00000137409.19	MTCH1	1.72933	0.00208666	0.0397657
745	ENSG00000137460.9	FHDC1	1.71092	0.00262231	0.0440699
746	ENSG00000137656.12	BUD13	1.87469	0.000445472	0.0216206
747	ENSG00000137869.15	CYP19A1	1.88027	0.000401024	0.0205
748	ENSG00000137955.16	RABGGTB	1.98054	0.000170409	0.0161933
749	ENSG00000137996.13	RTCA	1.70158	0.0028623	0.0459089
750	ENSG00000138002.16	IFT172	1.88113	0.000430237	0.0212741
751	ENSG00000138028.16	CGREF1	1.90119	0.000393521	0.0204914
752	ENSG00000138092.11	CENPO	1.77158	0.00148144	0.0345058
753	ENSG00000138100.14	TRIM54	1.75444	0.00177991	0.0367598
754	ENSG00000138101.19	DTNB	1.97685	0.000147727	0.0157118
755	ENSG00000138109.11	CYP2C9	0.546594	0.000720937	0.0264526
756	ENSG00000138160.7	KIF11	1.88249	0.000433369	0.0213464
757	ENSG00000138180.16	CEP55	1.80747	0.00100312	0.0296786
758	ENSG00000138303.18	ASCC1	1.87306	0.000513348	0.0227908
759	ENSG00000138336.9	TET1	1.72665	0.00245122	0.042848
760	ENSG00000138346.15	DNA2	1.922	0.000288189	0.0183403
761	ENSG00000138363.15	ATIC	1.76611	0.00158575	0.0350456
762	ENSG00000138375.13	SMARCAL1	1.87372	0.00045719	0.02175
763	ENSG00000138381.10	ASNSD1	1.71524	0.00265294	0.0443118
764	ENSG00000138382.15	METTL5	1.84527	0.000648257	0.0252233
765	ENSG00000138430.16	OLA1	1.81833	0.00083937	0.0278655
766	ENSG00000138443.17	ABI2	1.72365	0.00225899	0.0412754
767	ENSG00000138686.10	BBS7	1.82408	0.000805487	0.0274332
768	ENSG00000138698.15	RAP1GDS1	1.74663	0.00177178	0.0366998
769	ENSG00000138758.12	SEPTIN11	1.75816	0.00161624	0.0350456
770	ENSG00000138778.13	CENPE	1.72619	0.0021741	0.0405182
771	ENSG00000139154.16	AEBP2	1.69988	0.00295657	0.0467553
772	ENSG00000139168.9	ZCRB1	2.02811	0.000107073	0.0145501
773	ENSG00000139209.16	SLC38A4	0.592699	0.00329121	0.0487676
774	ENSG00000139233.7	LLPH	2.18743	1.98068e-05	0.00956457
775	ENSG00000139350.12	NEDD1	1.75885	0.00159738	0.0350456
776	ENSG00000139354.11	GAS2L3	1.79598	0.00106013	0.0303879
777	ENSG00000139370.12	SLC15A4	1.68977	0.00335758	0.0490258
778	ENSG00000139372.15	TDG	1.74955	0.00168596	0.0358017
779	ENSG00000139405.16	RITA1	1.7328	0.00205108	0.039393
780	ENSG00000139546.11	TARBP2	1.9607	0.000198571	0.0168227
781	ENSG00000139579.13	NABP2	2.00436	0.000112624	0.0148354
782	ENSG00000139620.13	KANSL2	1.69539	0.00305201	0.0473396
783	ENSG00000139624.14	CERS5	1.73431	0.00202294	0.0391422
784	ENSG00000139719.11	VPS33A	1.72155	0.0023824	0.0422399
785	ENSG00000139726.11	DENR	1.89219	0.000363666	0.0201521
786	ENSG00000139734.19	DIAPH3	1.73102	0.00212537	0.0400705
787	ENSG00000139921.13	TMX1	1.69458	0.00313117	0.0478228
788	ENSG00000140287.11	HDC	0.536204	0.000612963	0.0244841
789	ENSG00000140350.15	ANP32A	1.91254	0.000303643	0.0184935
790	ENSG00000140534.14	TICRR	1.85914	0.000514103	0.0227908
791	ENSG00000140995.17	DEF8	1.82619	0.000764255	0.0270112
792	ENSG00000141378.15	PTRH2	1.69065	0.00328572	0.04876
793	ENSG00000141428.17	C18orf21	1.99964	0.000139432	0.0155989
794	ENSG00000141499.17	WRAP53	1.76831	0.00143176	0.0342164
795	ENSG00000141526.17	SLC16A3	2.18671	1.71736e-05	0.00951179
796	ENSG00000141551.14	CSNK1D	1.99038	0.00012699	0.015195
797	ENSG00000141577.14	CEP131	1.76867	0.00142281	0.0341399
798	ENSG00000141580.16	WDR45B	1.85548	0.000547849	0.0234319
799	ENSG00000141759.15	TXNL4A	1.74993	0.00188933	0.0377894
800	ENSG00000141858.12	SAMD1	1.96302	0.000183821	0.016735
801	ENSG00000141956.14	PRDM15	1.8799	0.00044326	0.0216206
802	ENSG00000142039.4	CCDC97	1.80926	0.000898636	0.0285028
803	ENSG00000142230.13	SAE1	1.85743	0.00052153	0.0230551
804	ENSG00000142330.20	CAPN10	1.76958	0.00142797	0.0342164
805	ENSG00000142657.21	PGD	1.72906	0.00222864	0.0410818
806	ENSG00000142731.11	PLK4	1.79879	0.00104123	0.0300822
807	ENSG00000142856.17	ITGB3BP	1.78978	0.00112225	0.0309672
808	ENSG00000142867.14	BCL10	2.0795	5.84225e-05	0.0119893
809	ENSG00000142875.19	PRKACB	1.69695	0.00322973	0.0484085
810	ENSG00000142937.12	RPS8	1.86354	0.000554137	0.0235677
811	ENSG00000142945.13	KIF2C	2.29415	5.44557e-06	0.00749841
812	ENSG00000143033.18	MTF2	1.83199	0.000758419	0.0270112
813	ENSG00000143106.13	PSMA5	1.79831	0.0010608	0.0303879
814	ENSG00000143155.13	TIPRL	1.6907	0.00317709	0.0481047
815	ENSG00000143178.13	TBX19	1.84892	0.000625358	0.0246963
816	ENSG00000143179.16	UCK2	2.30728	4.25361e-06	0.00749841
817	ENSG00000143190.23	POU2F1	1.86333	0.000590012	0.0241346
818	ENSG00000143228.13	NUF2	1.92479	0.000256278	0.0176297
819	ENSG00000143258.16	USP21	1.84882	0.000676073	0.025766
820	ENSG00000143294.15	PRCC	1.693	0.00323296	0.0484085
821	ENSG00000143319.17	ISG20L2	1.69845	0.00312733	0.0478071
822	ENSG00000143321.19	HDGF	1.86256	0.000596214	0.0241346
823	ENSG00000143368.10	SF3B4	1.86249	0.00050892	0.0227908
824	ENSG00000143436.11	MRPL9	1.73056	0.00223135	0.0411037
825	ENSG00000143476.18	DTL	1.76815	0.00141287	0.0341221
826	ENSG00000143545.10	RAB13	1.779	0.00130197	0.0331523
827	ENSG00000143621.17	ILF2	1.93958	0.0002362	0.0173867
828	ENSG00000143622.11	RIT1	1.69837	0.00305053	0.0473396
829	ENSG00000143702.16	CEP170	1.8527	0.000643128	0.0251322
830	ENSG00000143727.16	ACP1	1.98363	0.000149733	0.0157118
831	ENSG00000143862.8	ARL8A	1.70052	0.00338907	0.0492993
832	ENSG00000143889.16	HNRNPLL	1.81059	0.000950339	0.0290229
833	ENSG00000143942.5	CHAC2	1.76385	0.00155552	0.0347739
834	ENSG00000144029.12	MRPS5	1.6921	0.00337195	0.0491825
835	ENSG00000144048.10	DUSP11	1.72525	0.0023239	0.041712
836	ENSG00000144320.14	LNPK	1.80308	0.00129226	0.0329777
837	ENSG00000144362.12	PHOSPHO2	1.97888	0.000191321	0.016735
838	ENSG00000144401.14	METTL21A	2.19597	1.76948e-05	0.00951179
839	ENSG00000144524.18	COPS7B	1.76668	0.00153937	0.0346897
840	ENSG00000144580.14	CNOT9	1.77293	0.00136232	0.0336938
841	ENSG00000144591.19	GMPPA	1.79625	0.00107278	0.0304907
842	ENSG00000144635.9	DYNC1LI1	2.14837	2.91682e-05	0.0101958
843	ENSG00000144744.17	UBA3	1.78287	0.0013979	0.0340314
844	ENSG00000144747.17	TMF1	1.73914	0.00221475	0.0409053
845	ENSG00000144867.13	SRPRB	2.14756	2.88468e-05	0.0101958
846	ENSG00000144895.12	EIF2A	1.7878	0.00126359	0.0326125
847	ENSG00000145012.13	LPP	1.70927	0.00303468	0.0473396
848	ENSG00000145191.15	EIF2B5	2.1995	1.59524e-05	0.00951179
849	ENSG00000145244.12	CORIN	1.70844	0.00269079	0.0446679
850	ENSG00000145293.16	ENOPH1	1.8166	0.000831579	0.0277967
851	ENSG00000145685.14	LHFPL2	1.88266	0.000597162	0.0241346
852	ENSG00000145740.19	SLC30A5	1.75319	0.0017962	0.0368593
853	ENSG00000145782.13	ATG12	1.74508	0.00216111	0.0404153
854	ENSG00000145817.17	YIPF5	1.92643	0.000331621	0.0192854
855	ENSG00000145860.12	RNF145	2.24588	9.41166e-06	0.00771243
856	ENSG00000145911.6	N4BP3	2.04997	7.73756e-05	0.0127585
857	ENSG00000145919.11	BOD1	1.82794	0.000796524	0.0274332
858	ENSG00000146143.19	PRIM2	1.8055	0.000962629	0.0291505
859	ENSG00000146223.16	RPL7L1	2.11637	3.69783e-05	0.0101958
860	ENSG00000146425.11	DYNLT1	1.93775	0.000267459	0.0177696
861	ENSG00000146670.10	CDCA5	1.95788	0.000189802	0.016735
862	ENSG00000146918.20	NCAPG2	1.81408	0.000911153	0.0285449
863	ENSG00000147118.12	ZNF182	1.75317	0.00168668	0.0358017
864	ENSG00000147121.16	KRBOX4	1.69616	0.00307542	0.0474681
865	ENSG00000147509.14	RGS20	1.77486	0.00133626	0.0334584
866	ENSG00000147614.4	ATP6V0D2	2.06667	6.1292e-05	0.0120106
867	ENSG00000147799.11	ARHGAP39	1.85943	0.000547058	0.0234319
868	ENSG00000147874.11	HAUS6	1.75888	0.00156706	0.0349928
869	ENSG00000147889.18	CDKN2A	1.7536	0.0016466	0.0353672
870	ENSG00000148110.16	MFSD14B	1.73083	0.00204167	0.0393006
871	ENSG00000148248.14	SURF4	1.68831	0.00330479	0.0488563
872	ENSG00000148297.16	MED22	1.72149	0.00227209	0.0413617
873	ENSG00000148300.12	REXO4	2.01821	9.31626e-05	0.0136919
874	ENSG00000148358.20	GPR107	1.72376	0.00231195	0.0415689
875	ENSG00000148444.16	COMMD3	1.99878	0.0001208	0.0150092
876	ENSG00000148498.16	PARD3	2.05136	8.7698e-05	0.0132488
877	ENSG00000148606.13	POLR3A	1.81786	0.000877391	0.0282225
878	ENSG00000148843.15	PDCD11	1.81513	0.000929964	0.0288577
879	ENSG00000148848.14	ADAM12	1.7677	0.00145095	0.0343578
880	ENSG00000148925.11	BTBD10	1.73728	0.00195801	0.0384527
881	ENSG00000148926.10	ADM	1.72096	0.00246082	0.0428773
882	ENSG00000149089.13	APIP	1.77646	0.00134189	0.0335373
883	ENSG00000149100.13	EIF3M	1.76839	0.00149662	0.0345616
884	ENSG00000149136.9	SSRP1	1.85072	0.000616634	0.0245582
885	ENSG00000149179.14	C11orf49	1.69049	0.0031757	0.0481047
886	ENSG00000149503.13	INCENP	1.75743	0.00152219	0.0346897
887	ENSG00000149541.10	B3GAT3	2.34023	3.69699e-06	0.00749841
888	ENSG00000149554.13	CHEK1	2.0251	9.19287e-05	0.0135843
889	ENSG00000149575.9	SCN2B	1.73882	0.00201253	0.0390129
890	ENSG00000149609.6	C20orf144	1.69746	0.00317525	0.0481047
891	ENSG00000149782.13	PLCB3	1.69406	0.00310958	0.0476764
892	ENSG00000150403.18	TMCO3	1.8424	0.000699645	0.0261729
893	ENSG00000150768.16	DLAT	1.76522	0.00149037	0.0345285
894	ENSG00000150990.8	DHX37	1.81408	0.00082741	0.0277762
895	ENSG00000151012.13	SLC7A11	1.93335	0.000239542	0.0174131
896	ENSG00000151247.12	EIF4E	1.91081	0.00031606	0.018909
897	ENSG00000151348.15	EXT2	1.77908	0.00137458	0.033823
898	ENSG00000151465.14	CDC123	1.80263	0.00109058	0.0305826
899	ENSG00000151503.13	NCAPD3	1.75899	0.00163171	0.0351871
900	ENSG00000151640.13	DPYSL4	1.7658	0.00183416	0.037377
901	ENSG00000151746.15	BICD1	1.82273	0.00076409	0.0270112
902	ENSG00000151881.15	TMEM267	1.7432	0.00200095	0.0389404
903	ENSG00000152253.9	SPC25	1.88859	0.000398821	0.0204914
904	ENSG00000152348.16	ATG10	1.71951	0.00263961	0.0442387
905	ENSG00000152359.15	POC5	1.71218	0.0024354	0.0426266
906	ENSG00000152455.16	SUV39H2	2.00827	0.000114277	0.0148354
907	ENSG00000152457.18	DCLRE1C	1.95602	0.00020386	0.0169624
908	ENSG00000152464.15	RPP38	1.76174	0.00148081	0.0345058
909	ENSG00000152492.15	CCDC50	1.9582	0.000207441	0.0170676
910	ENSG00000152642.11	GPD1L	1.75655	0.00163327	0.0351928
911	ENSG00000152683.14	SLC30A6	1.8236	0.000906519	0.0285196
912	ENSG00000152952.12	PLOD2	1.83612	0.000698121	0.0261729
913	ENSG00000152953.13	STK32B	1.68586	0.00351829	0.0499431
914	ENSG00000153006.16	SREK1IP1	1.95152	0.000224154	0.0173867
915	ENSG00000153044.10	CENPH	2.16963	1.91167e-05	0.00951179
916	ENSG00000153046.18	CDYL	1.88368	0.00048625	0.0222867
917	ENSG00000153107.13	ANAPC1	1.81082	0.000968386	0.0292088
918	ENSG00000153140.9	CETN3	1.77558	0.00151377	0.0346897
919	ENSG00000153303.17	FRMD1	1.74524	0.0019218	0.0381027
920	ENSG00000153395.10	LPCAT1	2.59352	2.12839e-07	0.0014389
921	ENSG00000153485.6	TMEM251	1.95382	0.000230882	0.0173867
922	ENSG00000153551.14	CMTM7	1.77206	0.00160558	0.0350456
923	ENSG00000153574.9	RPIA	1.86923	0.000566882	0.0238408
924	ENSG00000153936.17	HS2ST1	1.73278	0.00219745	0.0407289
925	ENSG00000153982.11	GDPD1	1.94247	0.000269161	0.0177696
926	ENSG00000154102.11	C16orf74	1.77766	0.00139401	0.0340223
927	ENSG00000154222.15	CC2D1B	1.75787	0.00154438	0.0347447
928	ENSG00000154380.17	ENAH	1.72856	0.00225806	0.0412754
929	ENSG00000154556.18	SORBS2	0.503159	0.000138347	0.0155989
930	ENSG00000154736.6	ADAMTS5	1.83318	0.000711355	0.0263601
931	ENSG00000154813.10	DPH3	1.79864	0.00103049	0.0299167
932	ENSG00000154839.10	SKA1	1.70885	0.00285188	0.0458563
933	ENSG00000154920.15	EME1	1.72678	0.00210355	0.0399735
934	ENSG00000154978.13	VOPP1	1.92757	0.000294516	0.0183403
935	ENSG00000155115.7	GTF3C6	1.71454	0.00249361	0.0431429
936	ENSG00000155189.12	AGPAT5	1.76791	0.00177242	0.0366998
937	ENSG00000155229.21	MMS19	1.81689	0.000988009	0.0293924
938	ENSG00000155366.17	RHOC	1.76941	0.00153509	0.0346897
939	ENSG00000155393.13	HEATR3	1.82874	0.000723564	0.0264949
940	ENSG00000155561.15	NUP205	1.68396	0.00336618	0.0491249
941	ENSG00000155636.15	RBM45	1.99783	0.000129552	0.0152607
942	ENSG00000155755.19	TMEM237	1.8623	0.00053679	0.0233
943	ENSG00000156049.7	GNA14	0.587597	0.00281212	0.0456729
944	ENSG00000156136.10	DCK	1.90258	0.000357495	0.0199608
945	ENSG00000156171.15	DRAM2	1.98467	0.000146263	0.0157118
946	ENSG00000156384.14	SFR1	1.70946	0.00260879	0.043967
947	ENSG00000156471.13	PTDSS1	1.79387	0.00124715	0.0323827
948	ENSG00000156603.19	MED19	2.18186	1.88886e-05	0.00951179
949	ENSG00000156990.14	RPUSD3	2.08	5.15838e-05	0.0116055
950	ENSG00000157014.11	TATDN2	1.84517	0.000634383	0.0249596
951	ENSG00000157020.18	SEC13	1.76652	0.00146737	0.0344403
952	ENSG00000157191.20	NECAP2	1.69392	0.00333066	0.0489444
953	ENSG00000157379.14	DHRS1	0.488852	7.67701e-05	0.0127585
954	ENSG00000157600.12	TMEM164	1.7026	0.00284482	0.0458382
955	ENSG00000157778.9	PSMG3	1.84113	0.000666922	0.0256828
956	ENSG00000157796.18	WDR19	1.68225	0.0034802	0.0496697
957	ENSG00000157837.16	SPPL3	1.94151	0.000245617	0.0174889
958	ENSG00000158042.9	MRPL17	1.68904	0.00327993	0.0487447
959	ENSG00000158062.20	UBXN11	1.85405	0.000586552	0.0241346
960	ENSG00000158106.14	RHPN1	1.74663	0.0018387	0.037385
961	ENSG00000158234.12	FAIM	1.95759	0.000194884	0.016735
962	ENSG00000158270.12	COLEC12	1.79861	0.00107672	0.0304907
963	ENSG00000158402.20	CDC25C	1.81243	0.000904305	0.0285196
964	ENSG00000158411.11	MITD1	1.9521	0.000223463	0.0173867
965	ENSG00000158417.11	EIF5B	1.90861	0.000364546	0.0201596
966	ENSG00000158435.8	CNOT11	1.83156	0.000700277	0.0261729
967	ENSG00000158470.5	B4GALT5	2.10298	4.89894e-05	0.0113228
968	ENSG00000158691.14	ZSCAN12	1.76179	0.00171245	0.0361781
969	ENSG00000158716.9	DUSP23	1.85041	0.00067745	0.025766
970	ENSG00000158773.14	USF1	1.77177	0.00143865	0.0342164
971	ENSG00000158796.17	DEDD	1.79086	0.0013634	0.0336938
972	ENSG00000158850.15	B4GALT3	1.96129	0.000203377	0.0169624
973	ENSG00000158882.15	TOMM40L	1.72919	0.00219023	0.0407067
974	ENSG00000159086.15	PAXBP1	1.96129	0.000222742	0.0173867
975	ENSG00000159111.13	MRPL10	1.68278	0.00330984	0.0488563
976	ENSG00000159202.18	UBE2Z	1.80397	0.000948223	0.0290229
977	ENSG00000159259.8	CHAF1B	1.89048	0.000369645	0.0202347
978	ENSG00000159352.16	PSMD4	1.69239	0.00315761	0.0479709
979	ENSG00000159363.19	ATP13A2	1.68721	0.00340417	0.0493031
980	ENSG00000159479.17	MED8	2.66268	1.29527e-07	0.0014389
981	ENSG00000160051.12	IQCC	2.25912	7.92608e-06	0.00749841
982	ENSG00000160055.20	TMEM234	1.9226	0.0002914	0.0183403
983	ENSG00000160087.21	UBE2J2	1.79919	0.00113538	0.0311075
984	ENSG00000160124.9	CCDC58	2.29111	4.97558e-06	0.00749841
985	ENSG00000160131.13	VMA21	1.79575	0.00100873	0.0297632
986	ENSG00000160181.9	TFF2	1.87706	0.000513288	0.0227908
987	ENSG00000160193.12	WDR4	1.80766	0.000934546	0.0289153
988	ENSG00000160211.19	G6PD	1.74836	0.00174258	0.0364064
989	ENSG00000160213.9	CSTB	1.99413	0.000139704	0.0155989
990	ENSG00000160282.14	FTCD	0.576342	0.0021111	0.040034
991	ENSG00000160410.15	SHKBP1	1.70633	0.00270697	0.0447453
992	ENSG00000160469.17	BRSK1	2.15467	2.56329e-05	0.0101958
993	ENSG00000160606.11	TLCD1	1.76509	0.00149136	0.0345285
994	ENSG00000160679.13	CHTOP	1.84647	0.000646692	0.0251986
995	ENSG00000160746.13	ANO10	1.73996	0.00187131	0.03754
996	ENSG00000160767.21	FAM189B	1.76445	0.00165318	0.0354706
997	ENSG00000160818.17	GPATCH4	1.73261	0.00230826	0.0415578
998	ENSG00000160917.15	CPSF4	1.80568	0.000970863	0.0292362
999	ENSG00000160949.17	TONSL	1.88131	0.000413124	0.0207017
1000	ENSG00000160957.14	RECQL4	1.7476	0.00173999	0.0363993
1001	ENSG00000161016.18	RPL8	1.77612	0.00135554	0.033612
1002	ENSG00000161203.13	AP2M1	1.71289	0.00256587	0.0437037
1003	ENSG00000161204.11	ABCF3	1.92852	0.000263456	0.0177696
1004	ENSG00000161277.11	THAP8	1.73462	0.00227803	0.0413995
1005	ENSG00000161547.17	SRSF2	1.88707	0.000397834	0.0204914
1006	ENSG00000161677.12	JOSD2	1.78974	0.00114287	0.0312809
1007	ENSG00000161692.18	DBF4B	1.73672	0.0019967	0.0389404
1008	ENSG00000161800.13	RACGAP1	1.75558	0.00161352	0.0350456
1009	ENSG00000161888.11	SPC24	1.73762	0.00198422	0.0387697
1010	ENSG00000162062.15	TEDC2	2.09288	4.54032e-05	0.0107701
1011	ENSG00000162063.13	CCNF	1.72498	0.00240042	0.0423824
1012	ENSG00000162188.6	GNG3	1.7518	0.00170528	0.0360831
1013	ENSG00000162302.13	RPS6KA4	1.70073	0.00288653	0.0462152
1014	ENSG00000162430.17	SELENON	1.69655	0.00323187	0.0484085
1015	ENSG00000162510.6	MATN1	1.69856	0.00308662	0.0475604
1016	ENSG00000162604.12	TM2D1	2.22433	1.65686e-05	0.00951179
1017	ENSG00000162613.17	FUBP1	1.81672	0.000919847	0.0287193
1018	ENSG00000162623.16	TYW3	1.93504	0.000276542	0.0180922
1019	ENSG00000162627.17	SNX7	1.88048	0.000458033	0.02175
1020	ENSG00000162641.20	AKNAD1	2.22567	1.32408e-05	0.00936779
1021	ENSG00000162642.14	C1orf52	2.18547	2.11652e-05	0.00986809
1022	ENSG00000162650.16	ATXN7L2	1.75939	0.0015913	0.0350456
1023	ENSG00000162694.14	EXTL2	1.88965	0.000421121	0.0210055
1024	ENSG00000162769.13	FLVCR1	1.70229	0.00276039	0.0452167
1025	ENSG00000162782.16	TDRD5	1.72402	0.00241378	0.042399
1026	ENSG00000162929.14	KIAA1841	1.9238	0.000280139	0.018156
1027	ENSG00000162971.11	TYW5	1.88485	0.000441645	0.0216206
1028	ENSG00000163026.12	WDCP	1.71776	0.00272205	0.0449113
1029	ENSG00000163159.14	VPS72	1.82158	0.000848039	0.0278986
1030	ENSG00000163257.11	DCAF16	1.75546	0.00155209	0.0347739
1031	ENSG00000163364.10	LINC01116	1.76592	0.00159569	0.0350456
1032	ENSG00000163463.13	KRTCAP2	1.71296	0.00257227	0.043748
1033	ENSG00000163468.15	CCT3	1.97665	0.000165926	0.0160249
1034	ENSG00000163472.19	TMEM79	1.88882	0.000481217	0.0222016
1035	ENSG00000163481.8	RNF25	1.74006	0.00209232	0.0398454
1036	ENSG00000163516.14	ANKZF1	1.96017	0.000207489	0.0170676
1037	ENSG00000163517.15	HDAC11	2.02077	9.96904e-05	0.0140408
1038	ENSG00000163535.18	SGO2	1.95866	0.000182734	0.016735
1039	ENSG00000163581.14	SLC2A2	0.527781	0.000373593	0.0202777
1040	ENSG00000163608.15	NEPRO	1.92115	0.000325933	0.0190847
1041	ENSG00000163634.12	THOC7	1.7749	0.00137195	0.0337889
1042	ENSG00000163660.12	CCNL1	1.7178	0.00289826	0.0463207
1043	ENSG00000163683.12	SMIM14	0.479849	5.63989e-05	0.0119893
1044	ENSG00000163687.14	DNASE1L3	0.45865	1.58609e-05	0.00951179
1045	ENSG00000163714.18	U2SURP	1.78739	0.00120368	0.0318865
1046	ENSG00000163719.20	MTMR14	1.69592	0.00314677	0.0479521
1047	ENSG00000163739.5	CXCL1	1.69079	0.00347617	0.0496588
1048	ENSG00000163754.18	GYG1	1.93505	0.000267189	0.0177696
1049	ENSG00000163781.14	TOPBP1	1.7699	0.00136715	0.0337014
1050	ENSG00000163785.13	RYK	1.69148	0.00338576	0.0492993
1051	ENSG00000163808.17	KIF15	1.76762	0.00138175	0.0338407
1052	ENSG00000163811.12	WDR43	1.8549	0.000635346	0.0249596
1053	ENSG00000163812.15	ZDHHC3	1.75495	0.00185467	0.0374573
1054	ENSG00000163815.6	CLEC3B	0.393712	4.078e-07	0.00220554
1055	ENSG00000163832.16	ELP6	1.76239	0.00151297	0.0346897
1056	ENSG00000163866.9	SMIM12	1.79293	0.00116033	0.0315036
1057	ENSG00000163870.16	TPRA1	1.91531	0.000295376	0.0183403
1058	ENSG00000163872.16	YEATS2	2.27455	9.34867e-06	0.00771243
1059	ENSG00000163882.9	POLR2H	1.96396	0.000178355	0.0165652
1060	ENSG00000163931.16	TKT	1.74895	0.00178076	0.0367598
1061	ENSG00000163964.17	PIGX	1.82017	0.000853061	0.0279618
1062	ENSG00000164011.18	ZNF691	1.91453	0.000285606	0.0183018
1063	ENSG00000164032.12	H2AZ1	1.94493	0.000231392	0.0173867
1064	ENSG00000164045.12	CDC25A	1.77182	0.00134325	0.0335403
1065	ENSG00000164070.12	HSPA4L	1.72049	0.00226368	0.0413331
1066	ENSG00000164109.14	MAD2L1	1.68028	0.00351165	0.0499012
1067	ENSG00000164111.15	ANXA5	2.13062	3.14168e-05	0.0101958
1068	ENSG00000164182.12	NDUFAF2	1.88837	0.000385373	0.0204914
1069	ENSG00000164211.13	STARD4	1.74463	0.0017876	0.0368002
1070	ENSG00000164221.13	CCDC112	1.72736	0.00232322	0.041712
1071	ENSG00000164284.15	GRPEL2	1.90956	0.000323432	0.0190843
1072	ENSG00000164327.13	RICTOR	1.75621	0.0020016	0.0389404
1073	ENSG00000164332.8	UBLCP1	1.85624	0.000667883	0.0256828
1074	ENSG00000164366.4	CCDC127	1.86142	0.000493512	0.0223919
1075	ENSG00000164506.14	STXBP5	1.70297	0.00303393	0.0473396
1076	ENSG00000164520.11	RAET1E	1.72423	0.00236111	0.0419785
1077	ENSG00000164587.13	RPS14	1.72518	0.00232686	0.041726
1078	ENSG00000164610.9	RP9	1.72615	0.00245797	0.0428552
1079	ENSG00000164611.13	PTTG1	2.04761	7.88064e-05	0.0128378
1080	ENSG00000164649.20	CDCA7L	1.6897	0.0031676	0.0480956
1081	ENSG00000164818.16	DNAAF5	1.68888	0.00344735	0.0495612
1082	ENSG00000164823.11	OSGIN2	1.75398	0.00171583	0.0361811
1083	ENSG00000164896.20	FASTK	1.7719	0.00136215	0.0336938
1084	ENSG00000164924.18	YWHAZ	1.71356	0.00258945	0.0438893
1085	ENSG00000164932.13	CTHRC1	1.7285	0.00228887	0.0414851
1086	ENSG00000164934.14	DCAF13	1.80737	0.00117429	0.0315952
1087	ENSG00000164970.15	FAM219A	1.80834	0.000998271	0.0296326
1088	ENSG00000165175.16	MID1IP1	1.88004	0.000447005	0.0216206
1089	ENSG00000165282.14	PIGO	1.82672	0.000799771	0.0274332
1090	ENSG00000165283.16	STOML2	1.69077	0.0032463	0.0484753
1091	ENSG00000165304.8	MELK	1.79442	0.0010483	0.0301946
1092	ENSG00000165434.8	PGM2L1	2.00414	0.000133663	0.0153809
1093	ENSG00000165480.16	SKA3	1.7846	0.00124848	0.0323827
1094	ENSG00000165501.17	LRR1	1.78577	0.00127857	0.0328348
1095	ENSG00000165526.9	RPUSD4	1.7641	0.00148891	0.0345285
1096	ENSG00000165632.8	TAF3	1.9817	0.000160714	0.0157465
1097	ENSG00000165689.17	ENTR1	1.75013	0.00196409	0.0385057
1098	ENSG00000165752.17	STK32C	2.06508	7.27878e-05	0.0127585
1099	ENSG00000165775.18	FUNDC2	1.7964	0.00112111	0.0309672
1100	ENSG00000165810.17	BTNL9	0.55234	0.000883856	0.0282521
1101	ENSG00000165891.16	E2F7	1.80627	0.000955015	0.0290501
1102	ENSG00000165997.5	ARL5B	1.86866	0.000573504	0.0239148
1103	ENSG00000166130.15	IKBIP	1.72431	0.00227363	0.0413617
1104	ENSG00000166166.13	TRMT61A	1.80102	0.000968873	0.0292088
1105	ENSG00000166261.11	ZNF202	1.82932	0.000818136	0.0276382
1106	ENSG00000166263.13	STXBP4	1.69635	0.00294672	0.0467171
1107	ENSG00000166452.12	AKIP1	1.72861	0.00212756	0.0400705
1108	ENSG00000166484.20	MAPK7	1.76478	0.00150848	0.0346897
1109	ENSG00000166508.18	MCM7	1.78435	0.00120686	0.0318865
1110	ENSG00000166670.10	MMP10	2.12271	3.39785e-05	0.0101958
1111	ENSG00000166803.14	PCLAF	1.9901	0.000139544	0.0155989
1112	ENSG00000166845.15	C18orf54	1.77705	0.00139815	0.0340314
1113	ENSG00000166847.10	DCTN5	1.71981	0.00249337	0.0431429
1114	ENSG00000166851.15	PLK1	1.98964	0.000158768	0.0157118
1115	ENSG00000166900.17	STX3	1.7886	0.00115491	0.0314072
1116	ENSG00000166913.13	YWHAB	1.8843	0.000470448	0.0220483
1117	ENSG00000166986.15	MARS1	1.68831	0.00320344	0.0483411
1118	ENSG00000166997.8	CNPY4	1.7367	0.00217341	0.0405182
1119	ENSG00000167088.11	SNRPD1	1.82246	0.000798179	0.0274332
1120	ENSG00000167272.11	POP5	1.80352	0.000973381	0.0292469
1121	ENSG00000167513.9	CDT1	1.96105	0.00017959	0.0165652
1122	ENSG00000167536.14	DHRS13	1.91346	0.000328242	0.0191713
1123	ENSG00000167553.16	TUBA1C	1.97288	0.000157219	0.0157118
1124	ENSG00000167645.17	YIF1B	1.82882	0.000758605	0.0270112
1125	ENSG00000167740.10	CYB5D2	0.529696	0.000432051	0.0213203
1126	ENSG00000167747.15	C19orf48	1.79356	0.00107699	0.0304907
1127	ENSG00000167770.11	OTUB1	1.71333	0.00315217	0.0479521
1128	ENSG00000167775.11	CD320	1.83962	0.00069244	0.0261157
1129	ENSG00000167862.10	MRPL58	1.78266	0.00131914	0.0332763
1130	ENSG00000167881.15	SRP68	1.77037	0.00144664	0.0343157
1131	ENSG00000167987.11	VPS37C	1.79327	0.00112957	0.0310631
1132	ENSG00000168002.12	POLR2G	1.83766	0.000653964	0.025336
1133	ENSG00000168005.9	SPINDOC	1.90498	0.000351219	0.0198808
1134	ENSG00000168061.17	SAC3D1	2.22333	1.38555e-05	0.00936779
1135	ENSG00000168078.10	PBK	1.69426	0.00303707	0.0473396
1136	ENSG00000168092.14	PAFAH1B2	1.75571	0.00161038	0.0350456
1137	ENSG00000168286.3	THAP11	1.71264	0.00255615	0.0436938
1138	ENSG00000168374.11	ARF4	1.89603	0.00036556	0.0201743
1139	ENSG00000168385.18	SEPTIN2	1.75393	0.00172312	0.0361811
1140	ENSG00000168393.13	DTYMK	2.2511	1.02536e-05	0.00815519
1141	ENSG00000168397.17	ATG4B	1.77876	0.00131695	0.0332763
1142	ENSG00000168439.17	STIP1	1.94209	0.000219101	0.0173867
1143	ENSG00000168476.12	REEP4	1.69658	0.00312099	0.0477903
1144	ENSG00000168495.13	POLR3D	1.71622	0.0028589	0.0459088
1145	ENSG00000168496.4	FEN1	1.76628	0.0014883	0.0345285
1146	ENSG00000168615.13	ADAM9	1.90418	0.000349169	0.019837
1147	ENSG00000168653.11	NDUFS5	1.68445	0.00347623	0.0496588
1148	ENSG00000168754.15	FAM178B	1.69747	0.00323783	0.0484278
1149	ENSG00000168883.20	USP39	1.86515	0.000528135	0.0230781
1150	ENSG00000168887.11	C2orf68	1.71205	0.00269462	0.0446679
1151	ENSG00000168917.9	SLC35G2	1.75218	0.00177112	0.0366998
1152	ENSG00000169016.17	E2F6	1.8183	0.000823904	0.027746
1153	ENSG00000169045.17	HNRNPH1	1.95079	0.000236504	0.0173867
1154	ENSG00000169180.12	XPO6	1.7727	0.00135037	0.033612
1155	ENSG00000169188.5	APEX2	1.91642	0.00029053	0.0183403
1156	ENSG00000169217.9	CD2BP2	1.68383	0.00333391	0.0489444
1157	ENSG00000169258.7	GPRIN1	1.76309	0.00157915	0.0350456
1158	ENSG00000169288.18	MRPL1	1.85739	0.000564151	0.0238083
1159	ENSG00000169607.13	CKAP2L	1.68551	0.00339958	0.0493031
1160	ENSG00000169679.15	BUB1	1.83917	0.000668616	0.0256828
1161	ENSG00000169813.16	HNRNPF	1.76056	0.00167051	0.0356543
1162	ENSG00000169826.8	CSGALNACT2	1.70375	0.0030417	0.0473396
1163	ENSG00000169972.12	PUSL1	1.86223	0.00058806	0.0241346
1164	ENSG00000169976.7	SF3B5	1.8849	0.000482039	0.0222016
1165	ENSG00000170142.12	UBE2E1	1.697	0.00326354	0.0486052
1166	ENSG00000170144.21	HNRNPA3	1.71723	0.00242543	0.0425072
1167	ENSG00000170191.5	NANP	1.69309	0.00324973	0.0484753
1168	ENSG00000170231.16	FABP6	1.9517	0.000230637	0.0173867
1169	ENSG00000170312.16	CDK1	1.97616	0.000152224	0.0157118
1170	ENSG00000170448.12	NFXL1	1.75385	0.00162088	0.0350456
1171	ENSG00000170473.17	PYM1	1.73169	0.00201185	0.0390129
1172	ENSG00000170485.17	NPAS2	1.76471	0.00158669	0.0350456
1173	ENSG00000170509.12	HSD17B13	0.587271	0.00273397	0.0450256
1174	ENSG00000170515.14	PA2G4	2.03933	8.63961e-05	0.0132488
1175	ENSG00000170537.13	TMC7	1.82624	0.000854594	0.0279623
1176	ENSG00000170606.15	HSPA4	1.76467	0.00148371	0.0345285
1177	ENSG00000170632.14	ARMC10	2.14593	2.69028e-05	0.0101958
1178	ENSG00000170633.16	RNF34	1.76191	0.00146277	0.0344325
1179	ENSG00000170681.7	CAVIN4	1.94332	0.000240924	0.0174667
1180	ENSG00000170801.10	HTRA3	1.76458	0.00176827	0.0366998
1181	ENSG00000171055.15	FEZ2	1.83842	0.000714182	0.0263601
1182	ENSG00000171084.15	FAM86JP	1.79866	0.00111824	0.0309513
1183	ENSG00000171109.19	MFN1	1.76549	0.00146537	0.0344325
1184	ENSG00000171135.15	JAGN1	1.76702	0.00144828	0.0343246
1185	ENSG00000171202.7	TMEM126A	1.73303	0.00200926	0.0390054
1186	ENSG00000171320.15	ESCO2	1.69577	0.00302543	0.0473396
1187	ENSG00000171421.13	MRPL36	2.03463	9.37075e-05	0.0136975
1188	ENSG00000171453.20	POLR1C	1.68526	0.00343217	0.0495001
1189	ENSG00000171502.15	COL24A1	1.79903	0.0010499	0.0301946
1190	ENSG00000171735.19	CAMTA1	1.72907	0.00215118	0.0403221
1191	ENSG00000171792.11	RHNO1	1.84177	0.000622982	0.0246963
1192	ENSG00000171806.12	METTL18	1.87712	0.000537787	0.0233058
1193	ENSG00000171824.14	EXOSC10	1.77531	0.00131891	0.0332763
1194	ENSG00000171848.16	RRM2	1.74663	0.00179649	0.0368593
1195	ENSG00000171865.10	RNASEH1	1.70599	0.00314087	0.0479203
1196	ENSG00000171943.12	SRGAP2C	1.81471	0.00094709	0.0290229
1197	ENSG00000171960.12	PPIH	2.22089	1.23403e-05	0.00932094
1198	ENSG00000172031.7	EPHX4	1.6989	0.00331556	0.0488873
1199	ENSG00000172244.9	C5orf34	1.75794	0.0016017	0.0350456
1200	ENSG00000172270.21	BSG	1.85648	0.000542107	0.0233434
1201	ENSG00000172273.13	HINFP	1.74788	0.0016589	0.0354906
1202	ENSG00000172301.11	COPRS	1.78256	0.00130878	0.0331594
1203	ENSG00000172315.6	TP53RK	1.81395	0.000873616	0.0282168
1204	ENSG00000172331.12	BPGM	1.71213	0.00275153	0.0452167
1205	ENSG00000172345.14	STARD5	0.571692	0.00203367	0.0392258
1206	ENSG00000172425.12	TTC36	0.591212	0.0033375	0.0489456
1207	ENSG00000172432.19	GTPBP2	1.75702	0.00155596	0.0347739
1208	ENSG00000172500.13	FIBP	1.82704	0.000755839	0.0270112
1209	ENSG00000172757.13	CFL1	2.03334	9.94234e-05	0.0140408
1210	ENSG00000172828.13	CES3	0.51371	0.000218183	0.0173867
1211	ENSG00000172890.13	NADSYN1	1.82773	0.000716994	0.0263875
1212	ENSG00000172965.17	MIR4435-2HG	2.1296	3.97898e-05	0.0101958
1213	ENSG00000173218.15	VANGL1	1.75141	0.00168116	0.0357405
1214	ENSG00000173226.17	IQCB1	1.94802	0.00020334	0.0169624
1215	ENSG00000173327.8	MAP3K11	1.70605	0.00278187	0.0453723
1216	ENSG00000173451.7	THAP2	1.98087	0.000154761	0.0157118
1217	ENSG00000173457.11	PPP1R14B	2.22288	1.38567e-05	0.00936779
1218	ENSG00000173578.8	XCR1	0.485189	8.22633e-05	0.0130943
1219	ENSG00000173660.12	UQCRH	1.93953	0.000255259	0.0176297
1220	ENSG00000173692.14	PSMD1	1.79233	0.00115058	0.0313967
1221	ENSG00000173727.12	AP000769.1	2.29817	7.37167e-06	0.00749841
1222	ENSG00000173744.18	AGFG1	1.8887	0.000411803	0.0207017
1223	ENSG00000173947.14	PIFO	1.71398	0.00252216	0.0434353
1224	ENSG00000173960.14	UBXN2A	1.91249	0.000376682	0.0202913
1225	ENSG00000174013.8	FBXO45	1.76065	0.00158195	0.0350456
1226	ENSG00000174151.15	CYB561D1	1.88573	0.0003968	0.0204914
1227	ENSG00000174177.13	CTU2	1.89905	0.000357999	0.0199608
1228	ENSG00000174326.14	SLC16A11	0.571105	0.00202043	0.0391379
1229	ENSG00000174371.17	EXO1	2.02479	8.8843e-05	0.0133292
1230	ENSG00000174456.15	C12orf76	1.69845	0.00297932	0.0469503
1231	ENSG00000174529.7	TMEM81	1.82379	0.000774141	0.0270469
1232	ENSG00000174547.13	MRPL11	2.00673	0.000122662	0.0150092
1233	ENSG00000174640.15	SLCO2A1	0.59326	0.00339637	0.0493031
1234	ENSG00000174705.13	SH3PXD2B	1.69653	0.00304255	0.0473396
1235	ENSG00000174744.14	BRMS1	1.76396	0.00158386	0.0350456
1236	ENSG00000174775.17	HRAS	1.86492	0.000544603	0.0233764
1237	ENSG00000174842.17	GLMN	1.79037	0.001097	0.0305826
1238	ENSG00000174851.16	YIF1A	1.88978	0.000392154	0.0204914
1239	ENSG00000174885.13	NLRP6	0.541085	0.000665866	0.0256828
1240	ENSG00000174899.12	SLC66A1L	1.72135	0.00252584	0.0434503
1241	ENSG00000174915.12	PTDSS2	2.02621	0.000105186	0.0143658
1242	ENSG00000175003.15	SLC22A1	0.505507	0.000156713	0.0157118
1243	ENSG00000175115.13	PACS1	1.74667	0.00180855	0.0370319
1244	ENSG00000175130.7	MARCKSL1	1.9359	0.000256864	0.0176297
1245	ENSG00000175213.3	ZNF408	1.84283	0.000787135	0.0272389
1246	ENSG00000175216.15	CKAP5	1.69868	0.00296565	0.0468054
1247	ENSG00000175376.9	EIF1AD	2.09549	5.26856e-05	0.0116055
1248	ENSG00000175581.14	MRPL48	1.96135	0.000189808	0.016735
1249	ENSG00000175582.20	RAB6A	1.71408	0.00257205	0.043748
1250	ENSG00000175643.10	RMI2	1.76742	0.00143094	0.0342164
1251	ENSG00000175711.8	B3GNTL1	1.81484	0.000877827	0.0282225
1252	ENSG00000175792.12	RUVBL1	1.75224	0.00171471	0.0361811
1253	ENSG00000175793.12	SFN	1.83932	0.000700731	0.0261729
1254	ENSG00000175832.13	ETV4	1.81838	0.000896102	0.0285028
1255	ENSG00000175874.10	CREG2	1.74139	0.00198617	0.0387797
1256	ENSG00000175970.11	UNC119B	1.69794	0.0029389	0.0467171
1257	ENSG00000176182.6	MYPOP	1.97738	0.000152101	0.0157118
1258	ENSG00000176261.15	ZBTB8OS	1.99859	0.000122533	0.0150092
1259	ENSG00000176383.9	B3GNT4	1.7794	0.00135606	0.033612
1260	ENSG00000176386.9	CDC26	2.06736	6.19946e-05	0.0120608
1261	ENSG00000176624.12	MEX3C	1.82021	0.000926332	0.0287933
1262	ENSG00000176749.9	CDK5R1	1.71113	0.00257422	0.0437537
1263	ENSG00000176834.14	VSIG10	1.78303	0.00129043	0.0329777
1264	ENSG00000176887.7	SOX11	2.38583	2.29426e-06	0.00620413
1265	ENSG00000176890.16	TYMS	1.71038	0.00267151	0.0444662
1266	ENSG00000176903.5	PNMA1	1.76953	0.00142036	0.0341242
1267	ENSG00000176909.12	MAMSTR	1.86555	0.00056523	0.0238083
1268	ENSG00000176946.12	THAP4	1.78761	0.00117921	0.0316038
1269	ENSG00000176956.13	LY6H	1.83863	0.000779183	0.027118
1270	ENSG00000177000.13	MTHFR	1.87717	0.000491046	0.0223919
1271	ENSG00000177156.11	TALDO1	1.8022	0.00107755	0.0304907
1272	ENSG00000177192.14	PUS1	1.75795	0.00157673	0.0350456
1273	ENSG00000177239.15	MAN1B1	1.85904	0.00059314	0.0241346
1274	ENSG00000177565.18	TBL1XR1	1.70484	0.00302383	0.0473396
1275	ENSG00000177600.9	RPLP2	1.82158	0.000866517	0.0281301
1276	ENSG00000177674.16	AGTRAP	2.25064	8.07347e-06	0.00749841
1277	ENSG00000177694.16	NAALADL2	0.532491	0.000615886	0.0245582
1278	ENSG00000177700.6	POLR2L	1.81418	0.000920776	0.0287193
1279	ENSG00000177842.12	ZNF620	1.72005	0.00242446	0.0425072
1280	ENSG00000177868.12	SVBP	1.71614	0.00262309	0.0440699
1281	ENSG00000177879.17	AP3S1	1.75481	0.00170344	0.0360725
1282	ENSG00000177885.15	GRB2	1.7593	0.00157379	0.0350456
1283	ENSG00000177889.10	UBE2N	1.71415	0.00241826	0.0424365
1284	ENSG00000177963.14	RIC8A	1.71454	0.00253554	0.0435064
1285	ENSG00000178028.14	DMAP1	1.94087	0.000224956	0.0173867
1286	ENSG00000178035.13	IMPDH2	1.72093	0.00240017	0.0423824
1287	ENSG00000178202.13	POGLUT3	1.72167	0.00238372	0.0422399
1288	ENSG00000178307.10	TMEM11	1.70069	0.00291963	0.0465249
1289	ENSG00000178605.13	GTPBP6	1.70337	0.00299457	0.0470535
1290	ENSG00000178772.7	CPN2	0.585367	0.00282117	0.0456827
1291	ENSG00000178803.12	ADORA2A-AS1	0.565839	0.00147115	0.0344403
1292	ENSG00000178966.17	RMI1	1.69963	0.00294612	0.0467171
1293	ENSG00000179151.13	EDC3	1.8335	0.000738297	0.0267628
1294	ENSG00000179240.13	GVQW3	1.70328	0.00281627	0.0456807
1295	ENSG00000179364.14	PACS2	1.72047	0.00266278	0.0444213
1296	ENSG00000179603.18	GRM8	1.89079	0.00043954	0.0215717
1297	ENSG00000179766.19	ATP8B5P	1.69064	0.00343646	0.0495112
1298	ENSG00000179933.6	C14orf119	1.84099	0.000653646	0.025336
1299	ENSG00000179967.11	PPP1R14BP3	1.98275	0.000149464	0.0157118
1300	ENSG00000180066.10	LINC02870	1.79442	0.00119098	0.0317305
1301	ENSG00000180098.9	TRNAU1AP	2.04941	7.33788e-05	0.0127585
1302	ENSG00000180198.16	RCC1	1.79668	0.00102873	0.0299167
1303	ENSG00000180385.8	EMC3-AS1	1.89322	0.000374276	0.0202777
1304	ENSG00000180389.7	ATP5F1EP2	1.81857	0.000981701	0.029364
1305	ENSG00000180438.15	TPRXL	2.14701	2.81408e-05	0.0101958
1306	ENSG00000180861.9	LINC01559	2.13569	3.22103e-05	0.0101958
1307	ENSG00000180891.13	CUEDC1	1.82317	0.000892731	0.0284349
1308	ENSG00000180901.11	KCTD2	1.98853	0.000146298	0.0157118
1309	ENSG00000181038.14	METTL23	1.69399	0.00321403	0.0484053
1310	ENSG00000181101.7	ENTR1P2	1.77394	0.00172365	0.0361811
1311	ENSG00000181163.14	NPM1	1.93412	0.000261209	0.017765
1312	ENSG00000181638.20	ZFP41	1.80974	0.00102349	0.0299045
1313	ENSG00000181751.10	MACIR	1.7101	0.00265574	0.0443311
1314	ENSG00000181817.6	LSM10	1.95979	0.000185558	0.016735
1315	ENSG00000181915.5	ADO	1.78771	0.00119447	0.0317921
1316	ENSG00000181929.13	PRKAG1	1.82248	0.000772948	0.0270469
1317	ENSG00000181982.19	CCDC149	1.73946	0.00212677	0.0400705
1318	ENSG00000182040.9	USH1G	1.88053	0.000509267	0.0227908
1319	ENSG00000182173.13	TSEN54	1.75051	0.00172191	0.0361811
1320	ENSG00000182208.14	MOB2	1.77338	0.00152015	0.0346897
1321	ENSG00000182378.14	PLCXD1	1.69774	0.00332593	0.0489335
1322	ENSG00000182446.14	NPLOC4	1.693	0.00322458	0.0484053
1323	ENSG00000182481.10	KPNA2	1.79415	0.00107953	0.0304907
1324	ENSG00000182484.15	WASH6P	1.68553	0.00341484	0.0493682
1325	ENSG00000182518.13	FAM104B	1.86746	0.000596119	0.0241346
1326	ENSG00000182544.9	MFSD5	1.72452	0.00229532	0.0415103
1327	ENSG00000182885.17	ADGRG3	1.81513	0.00100212	0.0296786
1328	ENSG00000182899.17	RPL35A	1.72377	0.00235768	0.0419588
1329	ENSG00000182944.18	EWSR1	1.98997	0.000147995	0.0157118
1330	ENSG00000183044.12	ABAT	0.558376	0.0012203	0.0320382
1331	ENSG00000183137.15	CEP57L1	1.69193	0.00341607	0.0493682
1332	ENSG00000183155.5	RABIF	1.74315	0.00199815	0.0389404
1333	ENSG00000183161.6	FANCF	1.71382	0.00245796	0.0428552
1334	ENSG00000183386.10	FHL3	1.83777	0.000712382	0.0263601
1335	ENSG00000183431.12	SF3A3	1.80837	0.000890467	0.0283962
1336	ENSG00000183520.12	UTP11	2.04002	7.86733e-05	0.0128378
1337	ENSG00000183666.17	GUSBP1	1.91601	0.000291874	0.0183403
1338	ENSG00000183684.8	ALYREF	1.71179	0.00259592	0.0439291
1339	ENSG00000183763.9	TRAIP	1.73302	0.0020762	0.0397063
1340	ENSG00000183814.15	LIN9	1.77719	0.00132528	0.0333689
1341	ENSG00000183856.11	IQGAP3	1.73547	0.0021879	0.0407067
1342	ENSG00000183955.13	KMT5A	1.69857	0.00292688	0.0466129
1343	ENSG00000183963.19	SMTN	1.69647	0.00335677	0.0490258
1344	ENSG00000184007.22	PTP4A2	1.9232	0.000280979	0.018156
1345	ENSG00000184014.8	DENND5A	1.78943	0.00117105	0.0315952
1346	ENSG00000184188.6	AC026410.1	1.79371	0.00114895	0.0313837
1347	ENSG00000184216.14	IRAK1	1.83826	0.000744042	0.0268272
1348	ENSG00000184220.12	CMSS1	1.92001	0.000304468	0.0185021
1349	ENSG00000184281.15	TSSC4	1.84253	0.000758714	0.0270112
1350	ENSG00000184319.16	RPL23AP82	1.8136	0.0008835	0.0282521
1351	ENSG00000184349.13	EFNA5	1.69245	0.00341755	0.0493682
1352	ENSG00000184451.5	CCR10	1.83351	0.000880775	0.0282521
1353	ENSG00000184486.10	POU3F2	1.73049	0.00212965	0.0400766
1354	ENSG00000184575.12	XPOT	1.83985	0.00061921	0.0246245
1355	ENSG00000184661.14	CDCA2	1.88061	0.00041542	0.0207649
1356	ENSG00000184677.18	ZBTB40	1.86645	0.000480217	0.0222016
1357	ENSG00000184908.18	CLCNKB	1.70681	0.00272711	0.04494
1358	ENSG00000184992.13	BRI3BP	1.80134	0.000952503	0.029039
1359	ENSG00000185104.20	FAF1	1.71373	0.00242711	0.0425089
1360	ENSG00000185122.11	HSF1	1.89867	0.000362179	0.020111
1361	ENSG00000185238.13	PRMT3	1.92167	0.00030285	0.0184868
1362	ENSG00000185246.18	PRPF39	1.89823	0.000395155	0.0204914
1363	ENSG00000185298.13	CCDC137	2.4191	1.44688e-06	0.00558949
1364	ENSG00000185339.9	TCN2	1.69019	0.00345631	0.0496061
1365	ENSG00000185344.15	ATP6V0A2	1.7528	0.00169828	0.0359912
1366	ENSG00000185627.18	PSMD13	2.21859	1.54229e-05	0.00951179
1367	ENSG00000185651.15	UBE2L3	1.74271	0.00189592	0.0378094
1368	ENSG00000185721.13	DRG1	1.89578	0.000385951	0.0204914
1369	ENSG00000185739.13	SRL	0.549601	0.000801247	0.0274332
1370	ENSG00000185798.8	WDR53	1.84892	0.00062558	0.0246963
1371	ENSG00000185800.12	DMWD	1.77211	0.00162126	0.0350456
1372	ENSG00000185803.12	SLC52A2	2.07068	6.09949e-05	0.0120106
1373	ENSG00000185838.14	GNB1L	1.7124	0.00261283	0.0439951
1374	ENSG00000186001.14	LRCH3	1.88282	0.000452975	0.0217187
1375	ENSG00000186141.9	POLR3C	1.98268	0.000193522	0.016735
1376	ENSG00000186185.14	KIF18B	1.77127	0.00134039	0.0335308
1377	ENSG00000186222.5	BLOC1S4	1.70626	0.00269268	0.0446679
1378	ENSG00000186314.11	PRELID2	1.99707	0.00015056	0.0157118
1379	ENSG00000186364.12	NUDT17	1.82237	0.000941327	0.0290229
1380	ENSG00000186417.14	GLDN	1.77465	0.00135275	0.033612
1381	ENSG00000186625.14	KATNA1	1.89577	0.000393269	0.0204914
1382	ENSG00000186642.16	PDE2A	0.509608	0.000169944	0.0161933
1383	ENSG00000186787.9	SPIN2B	1.76468	0.00144663	0.0343157
1384	ENSG00000186868.16	MAPT	1.71064	0.00260954	0.043967
1385	ENSG00000186871.7	ERCC6L	1.68779	0.00328889	0.04876
1386	ENSG00000187051.9	RPS19BP1	1.92415	0.000267185	0.0177696
1387	ENSG00000187109.15	NAP1L1	1.70017	0.00298504	0.0469857
1388	ENSG00000187231.14	SESTD1	1.82675	0.000772239	0.0270469
1389	ENSG00000187446.12	CHP1	0.577865	0.00221604	0.0409053
1390	ENSG00000187486.5	KCNJ11	1.7232	0.00260369	0.043967
1391	ENSG00000187513.9	GJA4	0.567304	0.00171722	0.0361811
1392	ENSG00000187534.6	PRR13P5	1.95785	0.00017589	0.0165652
1393	ENSG00000187741.15	FANCA	1.99556	0.00012634	0.015195
1394	ENSG00000187801.15	ZFP69B	1.75968	0.0016209	0.0350456
1395	ENSG00000187824.9	TMEM220	0.534548	0.000521771	0.0230551
1396	ENSG00000187912.12	CLEC17A	0.589517	0.00326407	0.0486052
1397	ENSG00000187954.13	CYHR1	1.90087	0.000349028	0.019837
1398	ENSG00000187961.14	KLHL17	1.70969	0.00268045	0.0445511
1399	ENSG00000188060.7	RAB42	1.87845	0.000510095	0.0227908
1400	ENSG00000188092.15	GPR89B	1.79727	0.00117666	0.0315952
1401	ENSG00000188095.6	MESP2	1.80146	0.00111275	0.0308762
1402	ENSG00000188162.12	OTOG	1.98694	0.000126737	0.015195
1403	ENSG00000188368.10	PRR19	1.83713	0.000732758	0.0266678
1404	ENSG00000188529.15	SRSF10	1.75143	0.00167826	0.035726
1405	ENSG00000188603.22	CLN3	1.78487	0.001274	0.0327797
1406	ENSG00000188610.12	FAM72B	1.81399	0.00087261	0.0282168
1407	ENSG00000188612.12	SUMO2	1.77634	0.0013446	0.033543
1408	ENSG00000188643.11	S100A16	1.71923	0.00250096	0.0432423
1409	ENSG00000188735.13	TMEM120B	1.79457	0.00101872	0.0298691
1410	ENSG00000189159.16	JPT1	2.1116	4.0995e-05	0.0101958
1411	ENSG00000189306.11	RRP7A	1.86085	0.000530735	0.0230781
1412	ENSG00000196188.12	CTSE	1.88247	0.000570162	0.0239096
1413	ENSG00000196204.12	RNF216P1	1.72679	0.00224161	0.0411419
1414	ENSG00000196262.15	PPIA	1.70446	0.00277571	0.0453053
1415	ENSG00000196284.17	SUPT3H	1.71283	0.0025828	0.0438672
1416	ENSG00000196305.18	IARS1	1.81221	0.000844879	0.0278655
1417	ENSG00000196419.13	XRCC6	1.69059	0.00339719	0.0493031
1418	ENSG00000196449.4	YRDC	1.94535	0.000225201	0.0173867
1419	ENSG00000196465.10	MYL6B	2.03948	7.25287e-05	0.0127585
1420	ENSG00000196510.12	ANAPC7	1.75961	0.00153795	0.0346897
1421	ENSG00000196550.10	FAM72A	1.95438	0.000201008	0.0169335
1422	ENSG00000196591.12	HDAC2	1.9033	0.00039821	0.0204914
1423	ENSG00000196611.5	MMP1	1.87653	0.000478299	0.0222016
1424	ENSG00000196655.12	TRAPPC4	1.79769	0.00108153	0.0304907
1425	ENSG00000196756.13	SNHG17	1.73652	0.00195007	0.0384527
1426	ENSG00000196950.14	SLC39A10	1.71378	0.00264038	0.0442387
1427	ENSG00000196976.7	LAGE3	1.70334	0.00284608	0.0458382
1428	ENSG00000197006.14	METTL9	1.69423	0.00310397	0.0476764
1429	ENSG00000197045.13	GMFB	1.77166	0.00146289	0.0344325
1430	ENSG00000197062.11	ZSCAN26	1.80848	0.00090699	0.0285196
1431	ENSG00000197063.11	MAFG	2.10234	4.15669e-05	0.0102187
1432	ENSG00000197111.16	PCBP2	1.93436	0.000237724	0.0174131
1433	ENSG00000197275.14	RAD54B	1.95617	0.000190111	0.016735
1434	ENSG00000197410.14	DCHS2	1.71385	0.00248342	0.0430989
1435	ENSG00000197421.10	GGT3P	1.74209	0.00196501	0.0385057
1436	ENSG00000197498.13	RPF2	1.92239	0.000294414	0.0183403
1437	ENSG00000197548.12	ATG7	1.74821	0.0018989	0.0378131
1438	ENSG00000197927.13	NBEAP2	1.72105	0.00236311	0.0419864
1439	ENSG00000197982.14	C1orf122	1.80446	0.00106675	0.0304614
1440	ENSG00000197989.14	SNHG12	1.77834	0.00134613	0.0335503
1441	ENSG00000198055.11	GRK6	1.77331	0.00136435	0.0336938
1442	ENSG00000198099.9	ADH4	0.542794	0.000742303	0.0268122
1443	ENSG00000198225.5	FKBP1C	1.90595	0.00036843	0.0202347
1444	ENSG00000198246.9	SLC29A3	2.20932	1.92023e-05	0.00951179
1445	ENSG00000198492.16	YTHDF2	1.72673	0.00225171	0.041198
1446	ENSG00000198498.10	TMA16	1.91158	0.000356954	0.0199608
1447	ENSG00000198554.12	WDHD1	1.85269	0.000586073	0.0241346
1448	ENSG00000198604.11	BAZ1A	1.95741	0.000267047	0.0177696
1449	ENSG00000198612.11	COPS8	1.79308	0.00107347	0.0304907
1450	ENSG00000198648.11	STK39	2.10578	3.93688e-05	0.0101958
1451	ENSG00000198715.13	GLMP	1.78468	0.00129218	0.0329777
1452	ENSG00000198727.2	MT-CYB	0.592753	0.00339926	0.0493031
1453	ENSG00000198792.13	TMEM184B	1.76638	0.00152612	0.0346897
1454	ENSG00000198804.2	MT-CO1	0.583269	0.00256441	0.0437037
1455	ENSG00000198815.9	FOXJ3	1.76257	0.00152739	0.0346897
1456	ENSG00000198825.15	INPP5F	1.68868	0.00332116	0.0489125
1457	ENSG00000198826.11	ARHGAP11A	1.71084	0.00270469	0.0447453
1458	ENSG00000198841.4	KTI12	1.90325	0.000349175	0.019837
1459	ENSG00000198898.14	CAPZA2	1.73177	0.00233829	0.0417926
1460	ENSG00000198937.9	CCDC167	2.10457	4.04822e-05	0.0101958
1461	ENSG00000198952.8	SMG5	2.04718	7.55642e-05	0.0127585
1462	ENSG00000198954.9	KIFBP	1.71011	0.00274371	0.045131
1463	ENSG00000203362.2	POLH-AS1	1.69523	0.003476	0.0496588
1464	ENSG00000203688.6	LINC02487	1.80193	0.00120745	0.0318865
1465	ENSG00000203721.7	LINC00862	1.73035	0.00214881	0.0403221
1466	ENSG00000203739.4	PRDX6-AS1	1.70754	0.00296666	0.0468054
1467	ENSG00000203930.12	LINC00632	1.85905	0.000528564	0.0230781
1468	ENSG00000203943.9	SAMD13	2.16068	2.95943e-05	0.0101958
1469	ENSG00000203950.6	RTL8A	2.00366	0.000118046	0.0149168
1470	ENSG00000204118.2	NAP1L6P	1.84311	0.000682405	0.0258429
1471	ENSG00000204160.12	ZDHHC18	1.91322	0.000322758	0.0190843
1472	ENSG00000204271.13	SPIN3	1.77398	0.00141518	0.0341221
1473	ENSG00000204386.12	NEU1	1.68271	0.00347069	0.0496588
1474	ENSG00000204576.12	PRR3	1.75706	0.00174041	0.0363993
1475	ENSG00000204673.11	AKT1S1	1.74934	0.00181739	0.0371192
1476	ENSG00000204713.11	TRIM27	1.76855	0.00138463	0.0338547
1477	ENSG00000204745.4	AC083899.1	1.93651	0.000281317	0.018156
1478	ENSG00000204767.4	INSYN2B	0.582417	0.00254263	0.0435727
1479	ENSG00000204922.5	UQCC3	1.69489	0.00333761	0.0489456
1480	ENSG00000204929.13	AC007389.1	1.80753	0.00108211	0.0304907
1481	ENSG00000204954.10	C12orf73	1.76991	0.00141671	0.0341221
1482	ENSG00000205129.8	C4orf47	1.96666	0.00015084	0.0157118
1483	ENSG00000205352.11	PRR13	1.78421	0.00126158	0.0326125
1484	ENSG00000205531.13	NAP1L4	1.94229	0.000216696	0.0173867
1485	ENSG00000205579.3	DYNLL1P1	2.12217	3.2368e-05	0.0101958
1486	ENSG00000205593.12	DENND6B	1.90762	0.000353987	0.0199013
1487	ENSG00000205609.13	EIF3CL	1.96089	0.000192454	0.016735
1488	ENSG00000205629.12	LCMT1	1.82228	0.000874406	0.0282168
1489	ENSG00000205659.11	LIN52	1.69016	0.00340757	0.0493031
1490	ENSG00000205763.13	RP9P	1.90283	0.000335611	0.0193855
1491	ENSG00000205959.4	AC105345.1	0.560697	0.00146498	0.0344325
1492	ENSG00000206195.11	DUXAP8	1.85035	0.000586198	0.0241346
1493	ENSG00000206530.11	CFAP44	1.7098	0.00299136	0.0470305
1494	ENSG00000206562.12	METTL6	1.87056	0.00045858	0.02175
1495	ENSG00000207357.1	RNU6-2	1.70867	0.00284016	0.0458382
1496	ENSG00000211451.12	GNRHR2	1.77049	0.0014736	0.0344403
1497	ENSG00000211584.14	SLC48A1	1.88749	0.000421788	0.0210055
1498	ENSG00000211785.1	TRAV12-1	0.568998	0.0017705	0.0366998
1499	ENSG00000213015.9	ZNF580	1.7616	0.00155306	0.0347739
1500	ENSG00000213080.3	AL354714.2	2.00929	0.000115934	0.0148479
1501	ENSG00000213085.10	CFAP45	1.78615	0.00128776	0.0329777
1502	ENSG00000213088.12	ACKR1	0.525848	0.000393473	0.0204914
1503	ENSG00000213160.10	KLHL23	1.81404	0.000912019	0.0285449
1504	ENSG00000213185.7	FAM24B	1.85805	0.000555349	0.0235758
1505	ENSG00000213189.5	BTF3L4P2	1.91097	0.000423518	0.0210529
1506	ENSG00000213197.3	NUDCP1	1.69543	0.00318261	0.0481343
1507	ENSG00000213225.7	NOC2LP1	1.77667	0.00151438	0.0346897
1508	ENSG00000213281.5	NRAS	1.70341	0.00280062	0.0455652
1509	ENSG00000213347.10	MXD3	2.02379	0.000111766	0.0148354
1510	ENSG00000213398.8	LCAT	0.496672	0.000114003	0.0148354
1511	ENSG00000213430.6	HSPD1P1	2.02156	8.93806e-05	0.0133292
1512	ENSG00000213442.5	RPL18AP3	1.77503	0.00150129	0.0346399
1513	ENSG00000213465.8	ARL2	1.75433	0.00178403	0.0367711
1514	ENSG00000213468.7	FIRRE	1.73129	0.00213375	0.0401258
1515	ENSG00000213592.4	PPIAP42	1.78354	0.00139698	0.0340314
1516	ENSG00000213593.10	TMX2	1.9185	0.000298886	0.0184111
1517	ENSG00000213621.3	RPSAP54	2.25138	1.24086e-05	0.00932094
1518	ENSG00000213639.10	PPP1CB	1.96302	0.000207649	0.0170676
1519	ENSG00000213683.4	AC002056.1	2.13009	2.98918e-05	0.0101958
1520	ENSG00000213701.4	SETP22	1.72141	0.00246371	0.0428999
1521	ENSG00000213707.2	HMGB1P10	1.78178	0.00133558	0.0334584
1522	ENSG00000213719.8	CLIC1	1.79473	0.00108946	0.0305826
1523	ENSG00000213753.11	CENPBD1P1	1.72697	0.00226773	0.0413617
1524	ENSG00000213790.2	OLA1P1	1.87473	0.000445709	0.0216206
1525	ENSG00000213791.4	AC104212.2	1.70543	0.00298129	0.0469541
1526	ENSG00000213923.13	CSNK1E	1.76186	0.00158458	0.0350456
1527	ENSG00000214113.11	LYRM4	1.78273	0.00147325	0.0344403
1528	ENSG00000214114.9	MYCBP	1.93248	0.000256434	0.0176297
1529	ENSG00000214160.10	ALG3	1.83188	0.000802028	0.0274332
1530	ENSG00000214182.5	PTMAP5	1.75186	0.00175236	0.0365278
1531	ENSG00000214223.4	HNRNPA1P10	1.75364	0.00164218	0.0353004
1532	ENSG00000214748.2	AL355309.1	1.73209	0.00234794	0.0418543
1533	ENSG00000214827.11	MTCP1	1.68465	0.00345107	0.0495612
1534	ENSG00000215270.3	TOMM40P2	1.77621	0.00129259	0.0329777
1535	ENSG00000215717.7	TMEM167B	1.73771	0.00227442	0.0413617
1536	ENSG00000215784.6	FAM72D	1.78936	0.00113147	0.0310631
1537	ENSG00000215808.4	LINC01139	1.68573	0.00347013	0.0496588
1538	ENSG00000215883.10	CYB5RL	1.80392	0.00108758	0.0305826
1539	ENSG00000216360.1	AL136968.1	1.88973	0.00042967	0.0212741
1540	ENSG00000216624.3	GAPDHP72	1.69529	0.00312403	0.0478071
1541	ENSG00000216895.9	AC009403.1	1.7778	0.00145497	0.0343756
1542	ENSG00000217325.2	PRELID1P1	1.80786	0.00111763	0.0309513
1543	ENSG00000217624.2	YWHAZP10	1.70544	0.00272694	0.04494
1544	ENSG00000218358.2	RAET1K	1.70973	0.00279145	0.0455011
1545	ENSG00000218739.10	CEBPZOS	2.09618	4.65385e-05	0.0109434
1546	ENSG00000219470.1	AL355802.1	1.72642	0.00224615	0.0411519
1547	ENSG00000219481.10	NBPF1	1.72993	0.00233348	0.0417617
1548	ENSG00000219951.4	AL391416.1	1.6965	0.00304768	0.0473396
1549	ENSG00000220842.6	RPL21P16	1.80949	0.00108243	0.0304907
1550	ENSG00000221883.4	ARIH2OS	1.73344	0.00211873	0.0400705
1551	ENSG00000221886.4	ZBED8	1.80808	0.00093055	0.0288577
1552	ENSG00000221926.13	TRIM16	1.93034	0.000302307	0.0184868
1553	ENSG00000221930.6	DENND10P1	1.89343	0.000406758	0.0206762
1554	ENSG00000222036.8	POTEM	1.7895	0.00121567	0.0320098
1555	ENSG00000222041.11	CYTOR	2.16744	2.06712e-05	0.00980683
1556	ENSG00000223820.5	CFL1P1	1.78218	0.00130916	0.0331594
1557	ENSG00000224079.1	AC091729.1	1.77579	0.00138816	0.0339101
1558	ENSG00000224367.6	OACYLP	1.77435	0.00137933	0.0338243
1559	ENSG00000224728.1	IMPDH1P8	1.80187	0.0011296	0.0310631
1560	ENSG00000224738.1	AC099850.1	1.80345	0.00103108	0.0299167
1561	ENSG00000224858.5	RPL29P11	1.79594	0.00115501	0.0314072
1562	ENSG00000225028.1	AC096541.1	1.74937	0.00203451	0.0392258
1563	ENSG00000225101.6	OR52K3P	1.71805	0.00250502	0.0432795
1564	ENSG00000225137.1	DYNC1I2P1	1.71339	0.00267243	0.0444662
1565	ENSG00000225151.10	GOLGA2P7	2.11392	3.27584e-05	0.0101958
1566	ENSG00000225200.2	AC246787.1	1.94589	0.00023294	0.0173867
1567	ENSG00000225210.10	DUXAP9	1.93577	0.000246621	0.0175043
1568	ENSG00000225573.4	RPL35P5	1.72003	0.0025656	0.0437037
1569	ENSG00000225676.2	AC002378.1	2.03878	8.76218e-05	0.0132488
1570	ENSG00000225721.5	AL592166.1	1.77575	0.0013787	0.0338243
1571	ENSG00000226029.1	LINC01772	1.76603	0.00142049	0.0341242
1572	ENSG00000226180.3	AC010536.1	1.73587	0.00187713	0.0376289
1573	ENSG00000226252.1	AL135960.1	0.590005	0.00321804	0.0484053
1574	ENSG00000226396.1	AL031727.1	1.8801	0.000439326	0.0215717
1575	ENSG00000226415.1	TPI1P1	1.70157	0.00293495	0.0467138
1576	ENSG00000226421.1	SLC25A5P5	1.79474	0.00107081	0.0304907
1577	ENSG00000226476.6	LINC01748	1.9389	0.000249484	0.017615
1578	ENSG00000226479.4	TMEM185B	1.79574	0.00103533	0.0299758
1579	ENSG00000226742.4	HSBP1L1	1.79812	0.00118076	0.0316139
1580	ENSG00000226950.8	DANCR	1.92933	0.00026662	0.0177696
1581	ENSG00000227057.10	WDR46	1.81244	0.000869676	0.0281988
1582	ENSG00000227076.1	AL158166.1	1.70183	0.00324023	0.0484368
1583	ENSG00000227210.2	AC079145.1	1.71952	0.00252875	0.0434727
1584	ENSG00000227232.5	WASH7P	1.83647	0.000742636	0.0268122
1585	ENSG00000227260.2	LINC01985	0.546193	0.000846001	0.0278655
1586	ENSG00000227376.1	FTH1P16	1.69643	0.00306179	0.0473396
1587	ENSG00000227440.1	ATP5MC1P4	2.01275	0.000116759	0.0148479
1588	ENSG00000227467.3	LINC01537	0.550942	0.000878757	0.0282225
1589	ENSG00000227502.3	MROCKI	1.78888	0.00116988	0.0315952
1590	ENSG00000227791.3	RPS10P9	1.78922	0.00119632	0.03181
1591	ENSG00000227811.3	INKA2-AS1	1.88493	0.000448975	0.0216206
1592	ENSG00000227885.3	AL590652.1	1.83379	0.00070014	0.0261729
1593	ENSG00000228007.1	AC011933.1	1.74566	0.00220897	0.0408701
1594	ENSG00000228203.7	GRASLND	1.73246	0.00241326	0.042399
1595	ENSG00000228224.3	NACA4P	1.98046	0.000164627	0.015962
1596	ENSG00000228288.7	PCAT6	1.77651	0.00125821	0.0325595
1597	ENSG00000228323.2	MYADM-AS1	1.73786	0.00240364	0.0423824
1598	ENSG00000228519.3	RANBP1P1	2.0922	4.41321e-05	0.0106434
1599	ENSG00000228624.7	HDAC2-AS2	1.69405	0.00340384	0.0493031
1600	ENSG00000228818.1	AL359918.1	1.69512	0.0032677	0.0486324
1601	ENSG00000228929.1	RPS13P2	1.86658	0.000556966	0.0236073
1602	ENSG00000229119.3	AC026403.1	1.70484	0.00294947	0.046725
1603	ENSG00000229133.1	RPS7P4	1.86789	0.000503481	0.0226919
1604	ENSG00000229180.7	AC006001.3	1.74599	0.00179016	0.0368002
1605	ENSG00000229204.3	PTGES3P3	1.75485	0.00161971	0.0350456
1606	ENSG00000229589.1	ACVR2B-AS1	1.85632	0.000597511	0.0241346
1607	ENSG00000229944.3	EIF4EP2	1.69347	0.00305891	0.0473396
1608	ENSG00000230071.2	RPL4P6	1.72952	0.00210084	0.0399659
1609	ENSG00000230216.1	HSPB1P2	1.72969	0.00238737	0.0422508
1610	ENSG00000230337.1	EXOSC10-AS1	1.71123	0.00284666	0.0458382
1611	ENSG00000230356.1	NCAPD2P1	1.69001	0.00327633	0.0487341
1612	ENSG00000230561.4	CCDC192	1.77523	0.00133193	0.0334467
1613	ENSG00000230587.2	LINC02580	0.57601	0.0020013	0.0389404
1614	ENSG00000230844.3	ZNF674-AS1	1.72974	0.00224228	0.0411419
1615	ENSG00000230989.7	HSBP1	1.69258	0.003284	0.04876
1616	ENSG00000231185.7	SPRY4-AS1	1.72314	0.002304	0.0415364
1617	ENSG00000231290.6	APCDD1L-DT	1.73969	0.00204777	0.0393573
1618	ENSG00000231304.2	SGO1-AS1	1.96122	0.000191827	0.016735
1619	ENSG00000231527.7	FAM27C	1.82209	0.000864713	0.0281052
1620	ENSG00000231531.5	HINT1P1	1.80015	0.0010968	0.0305826
1621	ENSG00000231881.2	AL109615.2	2.09876	3.98975e-05	0.0101958
1622	ENSG00000231940.1	RPS7P3	1.75081	0.00180988	0.0370319
1623	ENSG00000232000.3	CLCN3P1	2.15892	3.6026e-05	0.0101958
1624	ENSG00000232093.1	DCST1-AS1	1.70626	0.00294433	0.0467171
1625	ENSG00000232112.3	TMA7	1.82054	0.000878461	0.0282225
1626	ENSG00000232388.5	SMIM26	2.1226	3.38611e-05	0.0101958
1627	ENSG00000232485.3	RPL37A-DT	1.76492	0.00148637	0.0345285
1628	ENSG00000232527.8	LINC02802	1.70582	0.00304733	0.0473396
1629	ENSG00000232624.8	LINC01517	1.81469	0.000966664	0.0292073
1630	ENSG00000232807.2	AL137186.2	1.73104	0.00219369	0.0407151
1631	ENSG00000233183.3	AL138889.1	0.546111	0.000738086	0.0267628
1632	ENSG00000233203.6	DHCR24-DT	1.69969	0.00322559	0.0484053
1633	ENSG00000233377.1	MTND4P20	0.562166	0.00148738	0.0345285
1634	ENSG00000233380.1	RPS2P48	1.6874	0.00349346	0.049825
1635	ENSG00000233818.1	AP000695.2	1.78077	0.00129678	0.0330515
1636	ENSG00000233868.1	LLPHP3	1.76323	0.00162025	0.0350456
1637	ENSG00000233901.6	LINC01503	1.88902	0.000411916	0.0207017
1638	ENSG00000233966.1	UBE2SP1	2.26418	8.26856e-06	0.00749841
1639	ENSG00000234042.1	AL591438.2	1.87814	0.000459954	0.02175
1640	ENSG00000234072.1	AC074117.1	1.86414	0.000530825	0.0230781
1641	ENSG00000234129.8	AC073529.1	1.6932	0.00322271	0.0484053
1642	ENSG00000234264.1	DEPDC1-AS1	1.72351	0.00227372	0.0413617
1643	ENSG00000234498.3	RPL13AP20	1.72813	0.00240578	0.0423824
1644	ENSG00000234608.8	MAPKAPK5-AS1	2.28651	5.74801e-06	0.00749841
1645	ENSG00000234678.2	ELF3-AS1	1.76949	0.00143688	0.0342164
1646	ENSG00000234851.4	RPL23AP42	1.69568	0.00332213	0.0489125
1647	ENSG00000234912.12	SNHG20	2.11519	3.6965e-05	0.0101958
1648	ENSG00000234937.1	AL139128.1	1.71678	0.00261732	0.0440433
1649	ENSG00000235036.4	AL035456.1	1.69086	0.00319787	0.0483196
1650	ENSG00000235044.1	PPIAP3	1.71958	0.00235846	0.0419588
1651	ENSG00000235238.1	SUMO2P1	1.7922	0.00108083	0.0304907
1652	ENSG00000235257.9	ITGA9-AS1	1.69818	0.00323645	0.0484278
1653	ENSG00000235587.2	GAPDHP65	1.81189	0.00093701	0.0289584
1654	ENSG00000235872.2	AC078777.1	1.79774	0.00126388	0.0326125
1655	ENSG00000236213.2	AC006369.1	0.48642	7.40784e-05	0.0127585
1656	ENSG00000236279.7	CLEC2L	1.95778	0.000194801	0.016735
1657	ENSG00000236348.1	PSMC1P10	1.89369	0.00038364	0.0204914
1658	ENSG00000236423.6	LINC01134	1.98024	0.000156964	0.0157118
1659	ENSG00000236456.1	AL035458.1	1.71061	0.00263916	0.0442387
1660	ENSG00000236603.2	RANP1	1.70596	0.00268307	0.0445673
1661	ENSG00000236675.1	MTX1P1	1.7509	0.00166409	0.0355675
1662	ENSG00000236753.7	MKLN1-AS	2.11637	3.28058e-05	0.0101958
1663	ENSG00000236809.2	SNX25P1	1.6873	0.00334386	0.0489885
1664	ENSG00000236814.1	AC046176.1	1.93228	0.00025064	0.0176297
1665	ENSG00000236824.2	BCYRN1	2.32712	5.90277e-06	0.00749841
1666	ENSG00000236859.7	NIFK-AS1	1.70152	0.00287388	0.0460672
1667	ENSG00000236882.8	LINC01554	0.572546	0.00198209	0.0387561
1668	ENSG00000237036.5	ZEB1-AS1	1.75024	0.00172838	0.0362316
1669	ENSG00000237190.4	CDKN2AIPNL	1.71129	0.00264926	0.0442776
1670	ENSG00000237222.4	LINC01968	1.96265	0.000233569	0.0173867
1671	ENSG00000237424.1	FOXD2-AS1	1.71468	0.00275946	0.0452167
1672	ENSG00000237506.3	RPSAP15	1.91009	0.000331585	0.0192854
1673	ENSG00000237515.9	SHISA9	1.83612	0.00081454	0.0275975
1674	ENSG00000237595.5	LINC01275	1.70241	0.00284093	0.0458382
1675	ENSG00000237649.8	KIFC1	2.16238	2.15901e-05	0.00988576
1676	ENSG00000237804.1	HNRNPA1P39	2.01677	0.000111155	0.0148354
1677	ENSG00000237950.3	AL357079.1	1.82621	0.000764281	0.0270112
1678	ENSG00000237991.3	RPL35P1	1.72007	0.00235716	0.0419588
1679	ENSG00000238121.6	LINC00426	0.590162	0.00328065	0.0487447
1680	ENSG00000238172.2	RPS2P35	1.76624	0.00152215	0.0346897
1681	ENSG00000238249.2	HMGN2P17	1.71353	0.00253489	0.0435064
1682	ENSG00000238260.1	AL513320.1	1.74352	0.00186451	0.037536
1683	ENSG00000238278.3	ALG1L6P	1.68889	0.00347249	0.0496588
1684	ENSG00000239306.5	RBM14	1.89175	0.000395091	0.0204914
1685	ENSG00000239415.1	AP001469.3	1.796	0.00101207	0.029813
1686	ENSG00000239521.9	CASTOR3	1.7291	0.00212785	0.0400705
1687	ENSG00000239557.1	PPP2R5CP	1.71973	0.00260114	0.043967
1688	ENSG00000239559.2	RPL37P2	1.79429	0.00123963	0.032326
1689	ENSG00000240216.7	CPHL1P	1.74254	0.00188184	0.037674
1690	ENSG00000240356.6	RPL23AP7	1.87309	0.000478449	0.0222016
1691	ENSG00000240405.7	SAMMSON	1.70079	0.00306037	0.0473396
1692	ENSG00000240498.9	CDKN2B-AS1	1.70884	0.00262379	0.0440699
1693	ENSG00000240682.10	ISY1	1.75776	0.00161618	0.0350456
1694	ENSG00000241469.9	LINC00635	1.77266	0.00133041	0.0334467
1695	ENSG00000241553.12	ARPC4	2.03003	9.78528e-05	0.0140408
1696	ENSG00000241685.10	ARPC1A	1.74154	0.00184694	0.0374399
1697	ENSG00000242125.3	SNHG3	1.82336	0.000818661	0.0276382
1698	ENSG00000242147.3	LASTR	1.85749	0.000573455	0.0239148
1699	ENSG00000242299.1	AC073861.1	1.77247	0.00150996	0.0346897
1700	ENSG00000242372.9	EIF6	1.85689	0.000560083	0.0237023
1701	ENSG00000242802.9	AP5Z1	1.79526	0.00114769	0.0313809
1702	ENSG00000242951.1	AC007182.2	1.97436	0.000179249	0.0165652
1703	ENSG00000243224.1	AC006252.1	1.82256	0.000766087	0.0270112
1704	ENSG00000243364.8	EFNA4	1.96203	0.000184803	0.016735
1705	ENSG00000243667.7	WDR92	1.82673	0.000811029	0.027539
1706	ENSG00000243742.5	RPLP0P2	1.73809	0.00202355	0.0391422
1707	ENSG00000243759.1	ST13P15	1.75037	0.00192044	0.0381027
1708	ENSG00000243904.1	RPSAP5	2.08342	5.98534e-05	0.0119893
1709	ENSG00000243964.1	RPL23AP65	1.74418	0.00186972	0.037536
1710	ENSG00000244026.6	FAM86DP	1.79298	0.00103948	0.0300638
1711	ENSG00000244038.11	DDOST	1.77912	0.00124652	0.0323827
1712	ENSG00000244041.7	LINC01011	2.19245	1.67036e-05	0.00951179
1713	ENSG00000244045.13	TMEM199	1.9959	0.000121828	0.0150092
1714	ENSG00000244306.11	DUXAP10	1.72186	0.00230101	0.0415103
1715	ENSG00000244414.7	CFHR1	0.548483	0.000826985	0.0277762
1716	ENSG00000244716.3	BX679664.3	1.97971	0.000159779	0.0157118
1717	ENSG00000245322.7	H2AZ1-DT	1.79831	0.00116959	0.0315952
1718	ENSG00000245522.2	LINC02709	1.72684	0.00219643	0.0407289
1719	ENSG00000246067.8	RAB30-DT	1.83635	0.000703539	0.0262415
1720	ENSG00000246334.2	PRR7-AS1	1.74719	0.00186129	0.0375059
1721	ENSG00000246560.2	UBE2D3-AS1	1.74596	0.00189467	0.0378094
1722	ENSG00000247095.3	MIR210HG	1.86641	0.000597967	0.0241346
1723	ENSG00000248008.3	NRAV	2.0993	3.91258e-05	0.0101958
1724	ENSG00000248884.1	AC010280.2	0.518637	0.000276984	0.0180922
1725	ENSG00000249001.5	AC093895.1	1.68762	0.00330929	0.0488563
1726	ENSG00000249395.4	CASC9	1.71353	0.00246934	0.0429427
1727	ENSG00000249679.2	AC106897.1	1.81947	0.000852262	0.0279618
1728	ENSG00000249936.3	RAC1P2	2.42083	1.97004e-06	0.00620413
1729	ENSG00000250081.1	AC025176.1	1.91343	0.000306987	0.0185717
1730	ENSG00000250317.8	SMIM20	1.75242	0.00161494	0.0350456
1731	ENSG00000250999.2	AC136604.2	1.78958	0.00117691	0.0315952
1732	ENSG00000251003.9	ZFPM2-AS1	1.93328	0.000265436	0.0177696
1733	ENSG00000251411.1	AC093827.3	1.68281	0.00345105	0.0495612
1734	ENSG00000251495.1	PPIAP11	1.95732	0.000197926	0.0168227
1735	ENSG00000252202.1	Y_RNA	1.99095	0.000156099	0.0157118
1736	ENSG00000253190.4	AC084082.1	0.587225	0.00333367	0.0489444
1737	ENSG00000253227.2	AC090192.2	1.82826	0.000729582	0.0265894
1738	ENSG00000253251.3	SHLD3	1.75767	0.00152939	0.0346897
1739	ENSG00000253395.1	AP003469.2	1.72331	0.00232453	0.041712
1740	ENSG00000253616.5	AC107959.3	1.68086	0.00348066	0.0496697
1741	ENSG00000253669.4	GASAL1	1.73775	0.00229587	0.0415103
1742	ENSG00000253676.1	TAGLN2P1	1.7419	0.00185472	0.0374573
1743	ENSG00000253764.3	AC019257.1	0.56701	0.00151194	0.0346897
1744	ENSG00000254285.3	KRT8P3	1.794	0.00113274	0.0310665
1745	ENSG00000254290.1	AC124067.4	1.75529	0.00160363	0.0350456
1746	ENSG00000254389.3	RHPN1-AS1	2.23599	1.48664e-05	0.00951179
1747	ENSG00000254469.7	AP002495.1	1.69244	0.00311768	0.0477667
1748	ENSG00000254477.2	AP000640.1	1.68425	0.0034396	0.049528
1749	ENSG00000254622.1	NAV2-AS4	0.562543	0.00124899	0.0323827
1750	ENSG00000254635.6	WAC-AS1	1.94913	0.000207488	0.0170676
1751	ENSG00000254685.6	FPGT	1.86875	0.000582071	0.0241346
1752	ENSG00000254759.1	NAP1L1P1	1.8544	0.000573288	0.0239148
1753	ENSG00000254999.4	BRK1	2.1226	3.7165e-05	0.0101958
1754	ENSG00000255874.2	PRECSIT	1.69565	0.00304556	0.0473396
1755	ENSG00000255883.1	FUNDC2P1	1.73377	0.0021084	0.0400108
1756	ENSG00000256053.9	COA8	1.8938	0.00041339	0.0207017
1757	ENSG00000256751.6	PLBD1-AS1	1.78508	0.00119815	0.0318275
1758	ENSG00000256968.1	SNRPEP2	2.09684	5.30553e-05	0.0116055
1759	ENSG00000257218.6	GATC	1.84354	0.000680114	0.0257947
1760	ENSG00000257267.3	ZNF271P	2.09993	4.10967e-05	0.0101958
1761	ENSG00000257365.8	FNTB	1.74635	0.00195819	0.0384527
1762	ENSG00000257446.4	ZNF878	1.74412	0.0019517	0.0384527
1763	ENSG00000257512.1	AC124947.2	1.75882	0.00162446	0.0350868
1764	ENSG00000257698.2	GIHCG	1.96882	0.000164685	0.015962
1765	ENSG00000257773.1	ST13P3	1.84851	0.000678904	0.025785
1766	ENSG00000257808.1	AC073573.1	0.525206	0.000446176	0.0216206
1767	ENSG00000258045.2	Metazoa_SRP	1.73916	0.00206059	0.0395037
1768	ENSG00000258056.2	AC009779.2	1.88716	0.000382936	0.0204914
1769	ENSG00000258227.7	CLEC5A	1.70072	0.00304902	0.0473396
1770	ENSG00000258378.1	AL139021.1	1.68635	0.0035026	0.049825
1771	ENSG00000258474.1	LINC02313	2.03563	8.49246e-05	0.0131984
1772	ENSG00000258679.1	AC121758.2	0.53663	0.000548494	0.0234319
1773	ENSG00000259153.2	AC004816.1	1.82732	0.000706978	0.0262808
1774	ENSG00000259295.6	CSPG4P12	2.2549	7.53239e-06	0.00749841
1775	ENSG00000259354.5	AC025580.2	1.70481	0.00321681	0.0484053
1776	ENSG00000259943.1	AL050341.2	1.77463	0.00131561	0.0332763
1777	ENSG00000260000.2	AL133338.1	1.85035	0.00062383	0.0246963
1778	ENSG00000260196.1	AC124798.1	1.78188	0.00124609	0.0323827
1779	ENSG00000260326.1	PHBP21	1.6939	0.00315534	0.0479633
1780	ENSG00000260360.1	AL353708.1	1.83281	0.000757886	0.0270112
1781	ENSG00000260493.1	AC011773.4	1.69448	0.00305952	0.0473396
1782	ENSG00000260773.1	AC055855.1	1.73497	0.00228649	0.041482
1783	ENSG00000260852.1	FBXL19-AS1	1.68728	0.0034019	0.0493031
1784	ENSG00000260920.2	AL031985.3	1.80418	0.000962338	0.0291505
1785	ENSG00000261012.2	AC115619.1	0.545516	0.000758132	0.0270112
1786	ENSG00000261051.1	AC107021.2	1.70883	0.00285224	0.0458563
1787	ENSG00000261170.2	AC009053.3	1.84228	0.000642286	0.0251322
1788	ENSG00000261236.8	BOP1	1.7397	0.00215165	0.0403221
1789	ENSG00000261342.1	AC006538.1	1.71968	0.00259032	0.0438893
1790	ENSG00000261609.8	GAN	1.71844	0.00236803	0.0420461
1791	ENSG00000261737.1	CLCA4-AS1	1.73408	0.00207973	0.0397457
1792	ENSG00000261824.7	LINC00662	1.68195	0.00347172	0.0496588
1793	ENSG00000262246.6	CORO7	1.80985	0.00106409	0.0304177
1794	ENSG00000262712.1	AC012676.1	2.11128	3.41725e-05	0.0101958
1795	ENSG00000262881.1	CR936218.2	0.512608	0.000242703	0.0174889
1796	ENSG00000263266.2	RPS7P1	1.74845	0.00193039	0.0381759
1797	ENSG00000263400.8	TMEM220-AS1	0.547127	0.000857363	0.028001
1798	ENSG00000263513.5	FAM72C	2.07919	5.19463e-05	0.0116055
1799	ENSG00000263753.8	LINC00667	1.71392	0.00275867	0.0452167
1800	ENSG00000264350.1	SNRPGP2	1.89206	0.00041127	0.0207017
1801	ENSG00000264808.1	AC068025.1	2.02044	0.000102483	0.0141969
1802	ENSG00000265055.2	AC145343.1	2.10801	3.71237e-05	0.0101958
1803	ENSG00000265354.4	TIMM23	1.79657	0.00109103	0.0305826
1804	ENSG00000265750.1	AC090772.3	1.76432	0.00143847	0.0342164
1805	ENSG00000266313.2	AC026254.2	1.83459	0.000670629	0.0257236
1806	ENSG00000266944.1	AC005262.1	1.70148	0.00284773	0.0458382
1807	ENSG00000266970.1	AC061992.2	1.72736	0.00233505	0.0417623
1808	ENSG00000267040.6	AC027097.1	1.99902	0.000146108	0.0157118
1809	ENSG00000267149.2	AC011476.2	0.572414	0.00210496	0.0399735
1810	ENSG00000267216.1	ZNF8-ERVK3-1	1.72888	0.00258955	0.0438893
1811	ENSG00000267219.1	AC010504.1	1.70024	0.00288475	0.0462141
1812	ENSG00000267248.3	AC025048.2	1.72757	0.0022221	0.0409891
1813	ENSG00000267416.1	AC025048.4	1.9114	0.000352152	0.0198808
1814	ENSG00000267575.7	AC006504.5	1.93831	0.000242145	0.0174889
1815	ENSG00000267698.1	AC002116.2	1.72609	0.00229947	0.0415103
1816	ENSG00000267733.5	AP005264.4	1.81583	0.00096651	0.0292073
1817	ENSG00000267751.5	AC009005.1	1.69198	0.00318105	0.0481343
1818	ENSG00000268307.1	LINC02560	1.71441	0.00264911	0.0442776
1819	ENSG00000268543.1	AC012313.4	1.69808	0.00296071	0.0467934
1820	ENSG00000268573.1	AC011815.1	1.77564	0.0014631	0.0344325
1821	ENSG00000268883.2	PNMA6B	2.0935	7.56377e-05	0.0127585
1822	ENSG00000269924.1	AC024451.4	1.70481	0.00277096	0.0453037
1823	ENSG00000269958.1	AL049840.5	1.7486	0.00175197	0.0365278
1824	ENSG00000269973.1	AC010969.2	1.95648	0.000194939	0.016735
1825	ENSG00000270230.1	MTND6P22	0.582016	0.00289435	0.046313
1826	ENSG00000270385.1	AC133539.1	0.568122	0.00161488	0.0350456
1827	ENSG00000270503.1	YTHDF2P1	1.69133	0.00320259	0.0483411
1828	ENSG00000271270.7	TMCC1-AS1	1.98365	0.000144131	0.0157118
1829	ENSG00000271335.6	AL117336.2	1.84461	0.000611235	0.0244512
1830	ENSG00000271387.1	AL445228.2	1.98072	0.000168566	0.0161644
1831	ENSG00000271734.1	Z98200.1	1.79324	0.00117288	0.0315952
1832	ENSG00000271795.1	AC011337.1	1.75047	0.00192435	0.0381027
1833	ENSG00000271952.2	LINC01954	1.73818	0.00228538	0.041482
1834	ENSG00000271973.1	AC141002.1	1.74889	0.00189118	0.0377913
1835	ENSG00000271976.1	AC012467.2	1.78071	0.00121017	0.0319272
1836	ENSG00000272078.1	AL139423.1	1.80945	0.00109341	0.0305826
1837	ENSG00000272097.2	AL024498.1	1.80966	0.000924978	0.0287933
1838	ENSG00000272142.4	LYRM4-AS1	1.71271	0.00274217	0.045131
1839	ENSG00000272789.1	AC010976.2	0.518237	0.000287277	0.0183403
1840	ENSG00000272812.1	AC004908.2	1.69778	0.00312739	0.0478071
1841	ENSG00000272886.6	DCP1A	1.77186	0.00155228	0.0347739
1842	ENSG00000273145.1	BX537318.1	1.73902	0.00197711	0.0386867
1843	ENSG00000273373.1	AL355488.1	1.75957	0.00155546	0.0347739
1844	ENSG00000273820.2	USP27X	1.83217	0.000733704	0.0266678
1845	ENSG00000274020.4	LINC01138	1.9169	0.000311606	0.0187135
1846	ENSG00000274026.2	FAM27E3	1.74469	0.00185323	0.0374573
1847	ENSG00000274286.2	ADRA2B	0.511883	0.000178995	0.0165652
1848	ENSG00000274943.1	AC079684.1	1.69021	0.00334597	0.0489885
1849	ENSG00000274964.1	AC026356.1	1.82137	0.000897905	0.0285028
1850	ENSG00000275392.1	AL445493.3	0.549979	0.000946362	0.0290229
1851	ENSG00000275700.5	AATF	1.80241	0.000954701	0.0290501
1852	ENSG00000275719.1	AC008622.2	2.00183	0.000114423	0.0148354
1853	ENSG00000275897.1	AC021491.4	0.58874	0.00315283	0.0479521
1854	ENSG00000276115.1	AC026356.2	1.97541	0.000156485	0.0157118
1855	ENSG00000277443.3	MARCKS	1.7234	0.00241456	0.042399
1856	ENSG00000278053.5	DDX52	1.76444	0.00153637	0.0346897
1857	ENSG00000278341.1	AC138028.6	1.69167	0.00338379	0.0492993
1858	ENSG00000278540.5	ACACA	1.70586	0.00266986	0.0444662
1859	ENSG00000278703.1	AC100847.1	1.76664	0.00153576	0.0346897
1860	ENSG00000278768.2	BACE1-AS	1.80866	0.000958675	0.0290959
1861	ENSG00000279168.2	AC105052.4	1.80453	0.0010507	0.0301946
1862	ENSG00000279199.1	AC068669.1	1.82648	0.000840675	0.0278655
1863	ENSG00000279307.2	NDUFAF2P1	2.59342	5.41557e-07	0.0024408
1864	ENSG00000279392.1	AL158801.4	1.80022	0.00100928	0.0297632
1865	ENSG00000279406.1	AL359183.1	1.9026	0.00035208	0.0198808
1866	ENSG00000279413.1	AC112497.2	1.68885	0.00305527	0.0473396
1867	ENSG00000279428.1	AC087164.2	0.547734	0.000797314	0.0274332
1868	ENSG00000279457.4	WASH9P	1.91418	0.000298082	0.0184035
1869	ENSG00000279491.1	AP003733.3	1.82185	0.000770166	0.0270469
1870	ENSG00000279965.1	AL390755.2	1.77434	0.00140902	0.0341221
1871	ENSG00000280060.1	AL512506.2	1.68602	0.0034366	0.0495112
1872	ENSG00000280135.1	AL096816.1	0.585945	0.00310832	0.0476764
1873	ENSG00000280206.1	AC026401.3	2.01284	0.000103309	0.0141969
1874	ENSG00000280208.1	GGT4P	1.73888	0.00205644	0.0394678
1875	ENSG00000280248.1	AC124319.3	1.91528	0.00040943	0.0207017
1876	ENSG00000280378.1	AL353898.3	1.80161	0.00116348	0.031515
1877	ENSG00000280385.1	AP000648.4	1.69722	0.00330762	0.0488563
1878	ENSG00000280543.1	ASAP1-IT2	2.04531	8.41415e-05	0.0131523
1879	ENSG00000280670.3	CCDC163	2.07299	6.47132e-05	0.0122376
1880	ENSG00000280734.3	LINC01232	2.05291	7.65521e-05	0.0127585
1881	ENSG00000280837.1	CPS1-IT1	0.538655	0.000627192	0.0247238
1882	ENSG00000283498.1	MIR1244-2	2.10263	5.48797e-05	0.0118724
1883	ENSG00000283632.4	EXOC3L2	0.552932	0.000949688	0.0290229
1884	ENSG00000283897.2	AC011416.3	1.85707	0.000538675	0.023307
1885	ENSG00000284024.4	AC069544.2	1.90416	0.00033621	0.0193855
1886	ENSG00000284523.2	AC004834.1	1.7535	0.00186858	0.037536
1887	ENSG00000284610.1	AC107918.4	1.79616	0.00110662	0.0307873
1888	ENSG00000285184.3	AC244033.2	1.75704	0.00161149	0.0350456
1889	ENSG00000285728.2	AC098484.4	1.68312	0.00340375	0.0493031
1890	ENSG00000286100.1	AL008725.1	1.71426	0.00259216	0.043893
1891	ENSG00000286156.1	AC026273.1	1.84606	0.000728156	0.0265733
1892	ENSG00000286207.1	AC012443.2	1.75826	0.00153287	0.0346897
1893	ENSG00000286259.1	AC078820.2	2.08562	5.91209e-05	0.0119893
1894	ENSG00000286288.1	AL109809.4	1.76842	0.00153856	0.0346897
1895	ENSG00000286314.1	AC010359.3	1.97392	0.000193743	0.016735
1896	ENSG00000286654.1	AC092636.1	1.84481	0.000781225	0.0271438
1897	ENSG00000286699.1	AC084198.2	1.69177	0.00322804	0.0484085
1898	ENSG00000286874.1	AC072054.1	1.70995	0.00276406	0.0452457
1899	ENSG00000287005.1	AC090018.2	1.74051	0.00185163	0.0374573
1900	ENSG00000287080.2	H3C3	1.6927	0.00337804	0.0492447
1901	ENSG00000287151.1	C2orf27A	1.73782	0.00195926	0.0384527
1902	ENSG00000287445.1	AC092803.3	1.87986	0.000394154	0.0204914
1903	ENSG00000287676.1	AC096642.2	1.83114	0.000947194	0.0290229
1904	ENSG00000287737.1	AC132872.5	1.82189	0.000839745	0.0278655
1905	ENSG00000287917.1	AP000944.7	1.97842	0.000159225	0.0157118
